# Supplementary material for: Impact of color-coded and warning nutrition labelling schemes: A systematic review and network meta-analysis
Source: PLoS Med. 2021 Oct 5;18(10):e1003765. doi: 10.1371/journal.pmed.1003765 (PMC8491916; doi:10.1371/journal.pmed.1003765)
Supplement: S1 Table — (XLSX) [file pmed.1003765.s009.xlsx]

## Sheet: S1_Table
S1 Table. Measurement and definition of outcomes in the systematic review of color-coded and warning labels.
Outcome measures	Definition	outcome estimate
Changes in consumers’ dietary behaviours (primary outcome)
Probability of choosing less healthful/more healthful options #	The healthful and unhealthful products were discriminated based on the color-coding or presence of warning labels indicating excessive calorie, or high level of sugar, salt/sodium, fat or saturated fat (the same below)	OR and 95%CI
Purchase intention less for healthful/more healthful options	Self-reported ratings of intention to purchase less healthful/more healthful products.	relative mean difference and 95%CI
Overall healthfulness of purchased products	The healthfulness ratings of products purchased. Models used for ratings include Modified AHEI-2010, FSAm-NPS/HCSP, SSAg/1 score, NPI score, TLL score, NPSC score, Nutri-score, and mean expert ratings*.	relative mean difference and 95%CI
Energy and single nutrient content of purchased/consumed products	Calorie, salt/sodium , sugar, fat, and saturated fat of purchased/consumed products. Total levels and levels per 100g for solid foods, and per 100ml for liquid were separately summarised.	relative mean difference and 95%CI
Consumer’s perception and attitudes towards foods and drinks (secondary outcome)
Perceived healthfulness and risk of consumption	Self-reported ratings of healthfulness, disease risks and recommended amount & frequency of consumption.	relative mean difference and 95%CI
Product appeal	Self-reported ratings of preference for purchase (e.g., attractiveness, quality, consume interest, taste)	OR and 95%CI
Willingness-to-pay (WTP) for unhealthful/healthful products	The maximum amount an individual is willing to pay for an unhealthful (e.g., high in sodium or sugar) or healthful (e.g., sodium or sugar reduction) foods and drinks	relative mean difference and 95%CI
Consumers’ attention, understanding and perception of color-coded and warning labels (secondary outcome)
Objective understanding	· Correctness of comparing or ranking overall healthfulness, energy and single nutrient content of products	OR and 95%CI
	· Correctness of classifying overall healthfulness, energy and single nutrient content of products into (low/medium/high)
	· Correctness of estimating healthfulness, energy or single nutrient content (mathematical estimation)
	· Correctness of recalling overall healthfulness, energy or single nutrient content
Subjective understanding	· Easy to understand (self-reported ratings of the feeling that this label is easy to understand)	OR and 95%CI
	· Informativeness (self-reported ratings of the feeling that this label provides the information needed)
	· Elimination of confusion (self-reported ratings of the feeling that this label is confusing, and the original results were reversed)
	· Perceived workload (self-reported ratings of the cognitive workload or perceived label processing time)
Perceived effectiveness	Perception of efficacy or influence on food choice	OR and 95%CI
Salience	· Label noticing: self-report noticing this label of study interest when shopping	OR and 95%CI
	· Label recall: percentage of participants correctly recall the presence of label
	· Conspicuity: self-report ratings that this label stands out.
Visual attention	· Percentage of participants fixing on the label of study interest/nutrition information Area of Interest (AOI) when choosing products	OR and 95%CI (only for percentage of participants fixing on color-coded or warning labels);
	· Time to first fixation on the label of study interest/NFt/nutrition information AOI	relative mean difference and 95%CI
	· Total duration of fixation on the label of study interest/NFt/nutrition information AOI/food package
	· Number of fixation on the label of study interest/NFt/food package
	· Mean duration of fixation on the label of study interest/NFt
Credibility	Self-reported trust in this label	OR and 95%CI
#The healthful and unhealthful products were grouped based on the levels of salt/sodium, sugar, saturated fat and calories indicated by the front-of-package labelling systems. Products with warning texts, symbols or colors (e.g., red in Multiple Traffic Light Label) indicating high levels of sugar, salt, saturated fat or calories content per 100g/ml relative to reference intake, or overall low he…
