# Supplementary material for: Impact of color-coded and warning nutrition labelling schemes: A systematic review and network meta-analysis
Source: PLoS Med. 2021 Oct 5;18(10):e1003765. doi: 10.1371/journal.pmed.1003765 (PMC8491916; doi:10.1371/journal.pmed.1003765)
Supplement: S3 Table — (XLSX) [file pmed.1003765.s011.xlsx]

## Sheet: S3_Table
S3 Table. The netsplitting of network meta-analysis estimates for changes in consumers dietary behaviours into the contribution of direct and indirect evidence and test for local inconsistency.
Outcome measures	Number of studies	Comparison	Number of comparisons	Direct estimate	Indirect estimate	Network estimate	P-value of inconsistency test	Proportion of direct evidence (%)	Total heterogeneity: Q statistic	Total heterogeneity: p-value associated with Q statistic	Total heterogeneity: I2 [95%CI]	Full design-by-treatment model: Q statistic	Full design-by-treatment model: p-value associated with Q statistic
Probability of selecting less healthful/more healthful options (OR and 95%CI)
less healthful options	43	HW vs. control	14	0.64 (0.54, 0.77)	0.48 (0.2, 1.18)	0.64 (0.53, 0.76)	0.542609	0.960464	948.2	< 0.0001	94.8% [93.9%; 95.7%]	36.59	< 0.0001
		HW vs. NS	0	.	0.97 (0.73, 1.28)	0.97 (0.73, 1.28)	.	0
		HW vs. NW	2	1.08 (0.68, 1.71)	0.95 (0.72, 1.26)	0.98 (0.77, 1.25)	0.658269	0.275044
		HW vs. TLS	0	.	0.8 (0.63, 1)	0.8 (0.63, 1)	.	0
		NS vs. control	4	0.64 (0.46, 0.88)	0.68 (0.5, 0.92)	0.66 (0.53, 0.82)	0.78055	0.464375
		NS vs. NW	6	1 (0.75, 1.33)	1.06 (0.7, 1.61)	1.02 (0.81, 1.29)	0.819607	0.6857
		NS vs. TLS	6	1.03 (0.78, 1.37)	0.54 (0.37, 0.79)	0.82 (0.66, 1.03)	0.00757603	0.643618
		NW vs. control	8	0.62 (0.49, 0.79)	0.68 (0.51, 0.9)	0.65 (0.54, 0.77)	0.653071	0.584499
		NW vs. TLS	8	0.94 (0.74, 1.2)	0.63 (0.46, 0.86)	0.81 (0.67, 0.98)	0.0484398	0.626051
		TLS vs. control	16	0.9 (0.76, 1.07)	0.52 (0.38, 0.73)	0.8 (0.69, 0.93)	0.00426518	0.783498
more healthful options	48	HW vs. control	14	1.61 (1.29, 2.02)	4.33 (0.92, 20.34)	1.65 (1.32, 2.06)	0.215773	0.979159	1447.2	< 0.0001	96.3% [95.8%; 96.8%]	65.67	< 0.0001
		HW vs. NS	0	.	0.72 (0.51, 1.02)	0.72 (0.51, 1.02)	.	0
		HW vs. NW	1	0.82 (0.34, 1.96)	0.62 (0.45, 0.84)	0.64 (0.47, 0.86)	0.545386	0.11585
		HW vs. TLS	0	.	0.86 (0.64, 1.15)	0.86 (0.64, 1.15)	.	0
		NS vs. control	4	1.41 (0.95, 2.1)	3.38 (2.37, 4.82)	2.28 (1.75, 2.98)	0.00130729	0.448678
		NS vs. NW	6	1.51 (1.08, 2.11)	0.3 (0.18, 0.48)	0.88 (0.67, 1.16)	3.9471e-08	0.672
		NS vs. TLS	6	1.09 (0.79, 1.52)	1.41 (0.89, 2.24)	1.19 (0.91, 1.56)	0.382575	0.664083
		NW vs. control	13	3.61 (2.82, 4.63)	1.29 (0.91, 1.85)	2.58 (2.11, 3.17)	3.63699e-06	0.673581
		NW vs. TLS	8	0.81 (0.6, 1.08)	2.94 (2.05, 4.2)	1.35 (1.07, 1.69)	4.12323e-08	0.603512
		TLS vs. control	15	1.5 (1.2, 1.87)	3.94 (2.7, 5.73)	1.92 (1.59, 2.32)	1.42841e-05	0.744661
Purchase intention for less healthful/more healthful products (RMD and SE)
less healthful products	16	HW vs. control	5	-0.072 (-0.214, 0.071)	-0.427 (-1.078, 0.224)	-0.088 (-0.227, 0.051)	0.295811	0.996619	2263.31	0	99.3% [99.2%; 99.4%]	1.85	0.7639
		HW vs. NS	0	.	-0.082 (-0.501, 0.337)	-0.082 (-0.501, 0.337)	.	0
		HW vs. NW	1	0.01 (-0.319, 0.339)	0.246 (0.037, 0.455)	0.178 (0.002, 0.355)	0.235572	0.044524
		HW vs. TLS	0	.	-0.019 (-0.201, 0.163)	-0.019 (-0.201, 0.163)	.	0
		NS vs. control	1	-0.006 (-0.401, 0.389)	.	-0.006 (-0.401, 0.389)	.	1
		NS vs. NW	0	.	0.26 (-0.154, 0.674)	0.26 (-0.154, 0.674)	.	0
		NS vs. TLS	0	.	0.063 (-0.35, 0.476)	0.063 (-0.35, 0.476)	.	0
		NW vs. control	6	-0.289 (-0.419, -0.159)	-0.059 (-0.453, 0.336)	-0.266 (-0.39, -0.143)	0.277199	0.998469
		NW vs. TLS	2	-0.165 (-0.387, 0.058)	-0.228 (-0.443, -0.012)	-0.197 (-0.352, -0.042)	0.691122	0.982093
		TLS vs. control	7	-0.069 (-0.193, 0.055)	-0.067 (-0.564, 0.429)	-0.069 (-0.189, 0.051)	0.993884	0.983923
more healthful products	6	HW vs. control	3	0.249 (0.01, 0.488)	.	0.249 (0.01, 0.488)	.	1	125.24	< 0.0001	97.6% [95.9%; 98.6%]	0.42	0.5186
		HW vs. NS	0	.	0.124 (-0.377, 0.625)	0.124 (-0.377, 0.625)	.	0
		HW vs. NW	0	.	0.429 (0.058, 0.8)	0.429 (0.058, 0.8)	.	0
		HW vs. TLS	0	.	0.246 (-0.201, 0.693)	0.246 (-0.201, 0.693)	.	0
		NS vs. control	1	0.125 (-0.315, 0.565)	.	0.125 (-0.315, 0.565)	.	1
		NS vs. NW	0	.	0.305 (-0.218, 0.829)	0.305 (-0.218, 0.829)	.	0
		NS vs. TLS	0	.	0.122 (-0.457, 0.702)	0.122 (-0.457, 0.702)	.	0
		NW vs. control	2	-0.182 (-0.465, 0.102)	.	-0.18 (-0.464, 0.103)	.	1
		NW vs. TLS	1	-0.12 (-0.522, 0.282)	-0.628 (-1.695, 0.44)	-0.183 (-0.56, 0.193)	0.38327	0.911102
		TLS vs. control	1	0.067 (-0.337, 0.471)	-0.436 (-1.492, 0.62)	0.003 (-0.375, 0.38)	0.38327	0.65009
Change in overall healthfulness of purchased products (RMD and SE)
overall healthfulness	12	NS vs. control	5	0.071 (0.002, 0.14)	0.153 (-0.052, 0.358)	0.079 (0.014, 0.144)	0.455419	0.859442	304.16	< 0.0001	96.1% [94.6%; 97.1%]	165.09	< 0.0001
		NS vs. NW	0	.	-0.127 (-0.225, -0.029)	-0.127 (-0.225, -0.029)	.	0
		NS vs. TLS	2	0.015 (-0.072, 0.102)	-0.001 (-0.126, 0.123)	0.01 (-0.062, 0.081)	0.833362	0.834746
		NW vs. control	2	0.26 (0.169, 0.35)	0.043 (-0.116, 0.202)	0.206 (0.128, 0.285)	0.020194	0.842305
		NW vs. TLS	2	0.001 (-0.099, 0.102)	0.389 (0.252, 0.526)	0.137 (0.056, 0.218)	7.9e-06	0.969194
		TLS vs. control	7	0.032 (-0.023, 0.087)	0.423 (0.253, 0.592)	0.07 (0.017, 0.122)	1.73e-05	0.994484
Change in energy content of purchased products (RMD and SE)
Total energy	7	HW vs. control	2	-0.02 (-0.124, 0.083)	-0.094 (-0.468, 0.28)	-0.025 (-0.125, 0.074)	0.708578	0.937569	18.88	0.0155	57.6% [11.1%; 79.8%]	1.82	0.9357
		HW vs. NS	0	.	0.035 (-0.075, 0.144)	0.035 (-0.075, 0.144)	.	0
		HW vs. NW	1	0.09 (-0.118, 0.298)	0.109 (-0.017, 0.236)	0.104 (-0.004, 0.212)	0.876154	0.188179
		HW vs. TLS	0	.	0.04 (-0.07, 0.149)	0.04 (-0.07, 0.149)	.	0
		NS vs. control	3	-0.055 (-0.104, -0.005)	-0.12 (-0.289, 0.049)	-0.06 (-0.107, -0.012)	0.466933	0.911952
		NS vs. NW	1	0.06 (-0.03, 0.15)	0.078 (-0.006, 0.162)	0.07 (0.008, 0.131)	0.775663	0.221356
		NS vs. TLS	3	0.007 (-0.043, 0.056)	-0.068 (-0.379, 0.243)	0.005 (-0.044, 0.054)	0.639342	0.987972
		NW vs. control	3	-0.131 (-0.184, -0.079)	-0.113 (-0.263, 0.038)	-0.129 (-0.179, -0.08)	0.8182	0.996387
		NW vs. TLS	1	-0.02 (-0.11, 0.07)	-0.102 (-0.184, -0.019)	-0.064 (-0.125, -0.004)	0.189595	0.220837
		TLS vs. control	4	-0.059 (-0.106, -0.011)	-0.171 (-0.368, 0.027)	-0.065 (-0.111, -0.019)	0.280582	0.923118
Energy per 100g/ml	8	NS vs. control	5	-0.035 (-0.054, -0.015)	-0.035 (-0.121, 0.05)	-0.035 (-0.054, -0.016)	0.989823	0.975972	41.24	< 0.0001	75.8% [56.3%; 86.5%]	0.3	0.9606
		NS vs. NW	0	.	0.004 (-0.029, 0.036)	0.004 (-0.029, 0.036)	.	0
		NS vs. TLS	3	-0.007 (-0.033, 0.018)	0.004 (-0.042, 0.05)	-0.005 (-0.027, 0.017)	0.673848	0.697367
		NW vs. control	2	-0.036 (-0.073, 0)	-0.042 (-0.093, 0.01)	-0.038 (-0.068, -0.009)	0.873329	0.861967
		NW vs. TLS	3	-0.009 (-0.039, 0.022)	-0.007 (-0.078, 0.065)	-0.008 (-0.037, 0.02)	0.962596	0.534499
		TLS vs. control	5	-0.031 (-0.052, -0.011)	-0.017 (-0.078, 0.045)	-0.03 (-0.049, -0.01)	0.661215	0.84205
Change in consumed energy (RMD and SE)
Total energy consumed	1	TLS vs. control	1	-0.13 (-0.542, 0.282)	.	-0.13 (-0.542, 0.282)	.	1	.	.	.	.	.
Change in sodium content of purchased products (RMD and SE)
Total sodium/salt	4	control vs. NS	3	0.032 (-0.028, 0.092)	-0.131 (-0.554, 0.293)	0.029 (-0.031, 0.088)	0.457045	0.988025	7.78	0.1688	35.7% [0.0%; 74.3%]	0.39	0.9419
		control vs. NW	1	0.08 (-0.022, 0.182)	0.07 (-0.12, 0.259)	0.078 (-0.012, 0.168)	0.924271	0.766721
		control vs. TLS	4	0.063 (0.005, 0.121)	.	0.064 (0.007, 0.122)	.	1
		NS vs. NW	1	0.06 (-0.042, 0.162)	0.01 (-0.183, 0.203)	0.049 (-0.041, 0.139)	0.652531	0.769954
		NS vs. TLS	3	0.039 (-0.021, 0.099)	-0.131 (-0.555, 0.293)	0.036 (-0.024, 0.095)	0.436399	0.988025
		NW vs. TLS	1	0 (-0.102, 0.102)	-0.059 (-0.249, 0.13)	-0.013 (-0.103, 0.077)	0.589778	0.766721
Sodium/salt per 100g/ml	7	NS vs. control	4	-0.084 (-0.132, -0.035)	-0.008 (-0.182, 0.166)	-0.078 (-0.125, -0.031)	0.413857	0.952626	20.46	0.0087	48.4% [0.0%; 74.3%]	2.12	0.5481
		NS vs. NW	0	.	-0.057 (-0.128, 0.014)	-0.057 (-0.128, 0.014)	.	0
		NS vs. TLS	2	-0.033 (-0.093, 0.027)	-0.102 (-0.208, 0.005)	-0.05 (-0.102, 0.003)	0.2703	0.915126
		NW vs. control	2	0.012 (-0.061, 0.085)	-0.096 (-0.206, 0.014)	-0.021 (-0.082, 0.04)	0.110168	0.696631
		NW vs. TLS	3	-0.003 (-0.063, 0.057)	0.099 (-0.074, 0.272)	0.008 (-0.049, 0.065)	0.273356	0.833466
		TLS vs. control	4	-0.03 (-0.075, 0.016)	-0.019 (-0.167, 0.129)	-0.029 (-0.072, 0.015)	0.89394	0.968326
Change in sugar content of purchased products (RMD and SE)
Total sugar	7	HW vs. control	2	0 (-0.204, 0.203)	-0.339 (-0.843, 0.164)	-0.048 (-0.236, 0.141)	0.221111	0.741937	125.48	< 0.0001	92.8% [88.9%; 95.4%]	4.9	0.4288
		HW vs. NS	0	.	-0.018 (-0.247, 0.211)	-0.018 (-0.247, 0.211)	.	0
		HW vs. NW	2	-0.023 (-0.23, 0.183)	0.292 (-0.194, 0.778)	0.025 (-0.165, 0.215)	0.241481	0.733855
		HW vs. TLS	0	.	-0.018 (-0.24, 0.204)	-0.018 (-0.24, 0.204)	.	0
		NS vs. control	3	-0.034 (-0.185, 0.116)	0.006 (-0.411, 0.422)	-0.03 (-0.172, 0.112)	0.859985	0.886212
		NS vs. NW	1	0.05 (-0.213, 0.313)	0.037 (-0.196, 0.271)	0.043 (-0.132, 0.218)	0.943402	0.238245
		NS vs. TLS	3	0 (-0.151, 0.151)	-0.002 (-0.605, 0.601)	0 (-0.146, 0.146)	0.994112	0.966558
		NW vs. control	4	-0.072 (-0.208, 0.063)	-0.079 (-0.543, 0.386)	-0.073 (-0.203, 0.057)	0.977932	0.998155
		NW vs. TLS	1	-0.05 (-0.313, 0.213)	-0.038 (-0.254, 0.178)	-0.043 (-0.21, 0.124)	0.945284	0.232383
		TLS vs. control	4	-0.031 (-0.163, 0.102)	-0.015 (-0.556, 0.525)	-0.03 (-0.159, 0.099)	0.956896	0.917588
Sugar per 100g/ml	8	NS vs. control	5	-0.016 (-0.088, 0.057)	-0.182 (-0.465, 0.102)	-0.026 (-0.096, 0.044)	0.266865	0.881993	54.58	< 0.0001	83.5% [71.2%; 90.6%]	3.81	0.2828
		NS vs. NW	0	.	0.01 (-0.099, 0.12)	0.01 (-0.099, 0.12)	.	0
		NS vs. TLS	2	-0.031 (-0.132, 0.07)	0.149 (-0.003, 0.301)	0.024 (-0.06, 0.108)	0.0531577	0.633983
		NW vs. control	2	-0.063 (-0.178, 0.052)	0.021 (-0.146, 0.188)	-0.036 (-0.131, 0.058)	0.415093	0.87082
		NW vs. TLS	3	0.027 (-0.063, 0.116)	-0.115 (-0.398, 0.168)	0.014 (-0.072, 0.099)	0.350057	0.981014
		TLS vs. control	4	-0.067 (-0.141, 0.008)	0.103 (-0.122, 0.328)	-0.05 (-0.121, 0.021)	0.161204	0.975842
Change in fat content of purchased products (RMD and SE)
Total fat	3	NS vs. control	2	-0.173 (-0.304, -0.041)	-0.008 (-0.42, 0.404)	-0.157 (-0.283, -0.032)	0.45573	0.887749	26.75	< 0.0001	88.8% [73.9%; 95.2%]	5.46	0.0195
		NS vs. TLS	2	-0.063 (-0.198, 0.071)	-0.238 (-0.633, 0.157)	-0.082 (-0.209, 0.046)	0.411032	0.647665
		TLS vs. control	3	-0.077 (-0.182, 0.028)	.	-0.076 (-0.181, 0.029)	.	0.994886
Fat per 100g/ml	4	NS vs. control	3	-0.032 (-0.058, -0.006)	-0.045 (-0.229, 0.139)	-0.032 (-0.058, -0.007)	0.889581	0.988741	8.01	0.0911	50.1% [0.0%; 81.7%]	0	.
		NS vs. NW	0	.	0.027 (-0.04, 0.095)	0.027 (-0.04, 0.095)	.	0
		NS vs. TLS	3	-0.009 (-0.034, 0.016)	0.566 (0.178, 0.954)	-0.007 (-0.032, 0.019)	0.00373189	0.997852
		NW vs. control	0	.	-0.06 (-0.127, 0.008)	-0.06 (-0.127, 0.008)	.	0
		NW vs. TLS	1	-0.034 (-0.097, 0.029)	.	-0.034 (-0.097, 0.029)	.	1
		TLS vs. control	3	-0.024 (-0.05, 0.002)	-0.206 (-0.489, 0.076)	-0.026 (-0.051, 0)	0.20851	0.993782
Change in saturated fat content of purchased products (RMD and SE)
Total saturated fat	5	NS vs. control	3	-0.168 (-0.26, -0.076)	-0.208 (-0.544, 0.129)	-0.171 (-0.26, -0.082)	0.823159	0.973526	18.92	0.0043	68.3% [29.9%; 85.7%]	11.4	0.0225
		NS vs. NW	1	0.09 (-0.081, 0.261)	-0.119 (-0.301, 0.063)	-0.008 (-0.132, 0.117)	0.0998164	0.511673
		NS vs. TLS	2	-0.123 (-0.269, 0.023)	0.076 (-0.099, 0.251)	-0.041 (-0.153, 0.071)	0.08704	0.54867
		NW vs. control	2	-0.12 (-0.241, 0.001)	-0.419 (-0.715, -0.123)	-0.163 (-0.274, -0.051)	0.0663101	0.864504
		NW vs. TLS	1	-0.02 (-0.202, 0.162)	-0.046 (-0.227, 0.134)	-0.033 (-0.162, 0.095)	0.840932	0.456376
		TLS vs. control	4	-0.141 (-0.235, -0.047)	0.114 (-0.311, 0.538)	-0.129 (-0.221, -0.037)	0.251066	0.986135
Saturated fat per 100g/ml	11	NS vs. control	3	0.043 (-0.038, 0.124)	0.286 (0.139, 0.433)	0.1 (0.029, 0.171)	0.0045155	0.698835	56.51	< 0.0001	84.1% [72.3%; 90.8%]	4.16	0.3842
		NS vs. NW	0	.	0.156 (0.049, 0.264)	0.156 (0.049, 0.264)	.	0
		NS vs. TLS	1	0.31 (0.181, 0.439)	0.067 (-0.039, 0.174)	0.166 (0.083, 0.248)	0.0045155	0.33729
		NW vs. control	2	-0.051 (-0.149, 0.048)	-0.076 (-0.262, 0.109)	-0.057 (-0.143, 0.03)	0.812971	0.778563
		NW vs. TLS	2	0 (-0.102, 0.102)	0.036 (-0.138, 0.209)	0.009 (-0.079, 0.097)	0.727514	0.971172
		TLS vs. control	5	-0.024 (-0.096, 0.048)	-0.21 (-0.343, -0.077)	-0.066 (-0.129, -0.003)	0.0159853	0.956949
