# Supplementary material for: Impact of color-coded and warning nutrition labelling schemes: A systematic review and network meta-analysis
Source: PLoS Med. 2021 Oct 5;18(10):e1003765. doi: 10.1371/journal.pmed.1003765 (PMC8491916; doi:10.1371/journal.pmed.1003765)
Supplement: S4 Table — (XLSX) [file pmed.1003765.s012.xlsx]

## Sheet: S4_Table
S4 Table. The netsplitting of network meta-analysis estimates for changes in consumers' perception and attitudes for products into the contribution of direct and indirect evidence and test for local inconsistency.
	Number of studies	Comparison	Number of comparisons	Direct estimate	Indirect estimate	Network estimate	P-value of inconsistency test	Proportion of direct evidence (%)	Total heterogeneity: Q statistic	Total heterogeneity: p-value associated with Q statistic	Total heterogeneity: I2 [95%CI]	Full design-by-treatment model: Q statistic	Full design-by-treatment model: p-value associated with Q statistic
Perceived healthfulness and risk of consuming less healthful/more healthful products (RMD and SE)
Perceived healthfulness for less healthful products	22	HW vs. control	10	-0.125 (-0.159, -0.091)	-0.289 (-0.712, 0.133)	-0.126 (-0.16, -0.092)	0.446699	0.999987	1043.91	< 0.0001	97.9% [97.5%; 98.3%]	9.41	0.6101
		HW vs. NS	0	.	-0.089 (-0.204, 0.025)	-0.089 (-0.204, 0.025)	.	0
		HW vs. NW	1	0.099 (-0.061, 0.259)	0.098 (0.045, 0.152)	0.098 (0.048, 0.149)	0.993427	0.000383021
		HW vs. TLS	0	.	-0.049 (-0.1, 0.003)	-0.049 (-0.1, 0.003)	.	0
		NS vs. control	1	-0.078 (-0.383, 0.227)	-0.031 (-0.148, 0.087)	-0.037 (-0.146, 0.073)	0.775825	0.0496413
		NS vs. NW	0	.	0.188 (0.075, 0.301)	0.188 (0.075, 0.301)	.	0
		NS vs. TLS	1	0.046 (-0.064, 0.156)	-0.001 (-0.309, 0.306)	0.041 (-0.063, 0.144)	0.775825	0.950515
		NW vs. control	6	-0.215 (-0.255, -0.175)	-0.327 (-0.46, -0.194)	-0.224 (-0.263, -0.186)	0.114714	0.994851
		NW vs. TLS	3	-0.181 (-0.244, -0.118)	-0.102 (-0.175, -0.03)	-0.147 (-0.195, -0.1)	0.108833	0.955685
		TLS vs. control	6	-0.086 (-0.127, -0.046)	0.014 (-0.114, 0.143)	-0.077 (-0.116, -0.038)	0.143387	0.97722
Perceived healthfulness for products of mixed healthfulness or medium healthfulness	4	NS vs. control	2	0.066 (-0.026, 0.157)	.	0.066 (-0.026, 0.157)	.	1	0.29	0.8643	81.4% [60.3%; 91.3%]	0	.
		NS vs. TLS	0	.	0.108 (-0.01, 0.226)	0.108 (-0.01, 0.226)	.	0
		TLS vs. control	2	-0.043 (-0.118, 0.032)	.	-0.043 (-0.118, 0.032)	.	1
Perceived healthfulness for more healthful products	10	HW vs. control	2	-0.016 (-0.128, 0.097)	.	-0.016 (-0.128, 0.097)	.	1	200.68	< 0.0001	96.5% [94.8%; 97.7%]	0.28	0.599
		HW vs. NS	0	.	-0.137 (-0.319, 0.045)	-0.137 (-0.319, 0.045)	.	0
		HW vs. NW	0	.	0.064 (-0.113, 0.241)	0.064 (-0.113, 0.241)	.	0
		HW vs. TLS	0	.	-0.081 (-0.215, 0.053)	-0.081 (-0.215, 0.053)	.	0
		NS vs. control	2	0.121 (-0.022, 0.264)	.	0.121 (-0.022, 0.264)	.	1
		NS vs. NW	0	.	0.201 (0.003, 0.399)	0.201 (0.003, 0.399)	.	0
		NS vs. TLS	0	.	0.056 (-0.104, 0.216)	0.056 (-0.104, 0.216)	.	0
		NW vs. control	1	-0.069 (-0.222, 0.084)	-0.125 (-0.437, 0.186)	-0.08 (-0.217, 0.057)	0.750909	0.996274
		NW vs. TLS	1	-0.156 (-0.309, -0.003)	-0.1 (-0.411, 0.212)	-0.145 (-0.282, -0.008)	0.750909	0.996274
		TLS vs. control	6	0.066 (-0.006, 0.139)	.	0.065 (-0.007, 0.138)	.	1
Perceived disease risks of consuming less healthful products	11	HW vs. control	10	0.124 (0.053, 0.196)	0.6 (0.153, 1.048)	0.136 (0.065, 0.207)	0.0394763	0.999958	514.54	< 0.0001	97.9% [97.2%; 98.4%]	222.38	< 0.0001
		HW vs. NW	2	0.063 (-0.09, 0.215)	-0.562 (-0.766, -0.357)	-0.16 (-0.283, -0.038)	1.60584e-06	0.666682
		HW vs. NW+HW	1	0.03 (-0.181, 0.241)	-0.653 (-1.006, -0.3)	-0.15 (-0.331, 0.031)	0.00112472	0.929229
		NW vs. control	3	0.43 (0.299, 0.561)	-0.304 (-0.582, -0.027)	0.296 (0.178, 0.415)	2.63399e-06	0.663146
		NW vs. NW+HW	1	-0.11 (-0.324, 0.104)	0.463 (0.048, 0.878)	0.01 (-0.18, 0.2)	0.0161328	0.608786
		NW+HW vs. control	1	0.36 (0.146, 0.574)	0.102 (-0.236, 0.439)	0.286 (0.105, 0.467)	0.205116	0.232476
Perceived disease risks of consuming more healthful products	2	HW vs. control	2	0.024 (0.008, 0.04)	.	0.024 (0.008, 0.04)	.	1	.	。	。	。	。
Perceiption of recommended consumption amount of less healthful products	2	NS vs. control	1	-0.08 (-0.082, -0.078)	.	-0.08 (-0.082, -0.078)	.	1	0	.	.	0	.
		NS vs. NW	0	.	0.39 (0.351, 0.429)	0.39 (0.351, 0.429)	.	0
		NS vs. TLS	1	-0.03 (-0.034, -0.026)	.	-0.03 (-0.034, -0.026)	.	1
		NW vs. control	0	.	-0.47 (-0.509, -0.431)	-0.47 (-0.509, -0.431)	.	0
		NW vs. TLS	1	-0.42 (-0.459, -0.381)	.	-0.42 (-0.459, -0.381)	.	1
		TLS vs. control	1	-0.05 (-0.054, -0.046)	.	-0.05 (-0.054, -0.046)	.	1
Perception of recommended consumption amount of products of mixed healthfulness or medium healthfulness	1	TLS vs. control	1	-0.044 (-0.052, -0.036)	.	-0.044 (-0.052, -0.036)	.	1	0	.	.	.	.
Perception of recommended consumption frequency of less healthful products	2	NS vs. NW	0	.	0.455 (0.381, 0.529)	0.455 (0.381, 0.529)	.	0	0	.	.	0	.
		NS vs. TLS	1	0.045 (-0.018, 0.108)	.	0.045 (-0.018, 0.108)	.	1
		NW vs. TLS	1	-0.41 (-0.449, -0.371)	.	-0.41 (-0.449, -0.371)	.	1
Product appeal of less healthful/more healthful products (OR and 95%CI)
Product appeal of less healthful products	15	HW vs. control	10	0.73 (0.59, 0.91)	.	0.73 (0.59, 0.91)	.	1	117.8	< 0.0001	90.7% [85.6%; 93.9%]	0	.
		HW vs. NW	0	.	1.68 (0.99, 2.86)	1.68 (0.99, 2.86)	.	0
		HW vs. NW+HW	0	.	1.2 (0.62, 2.33)	1.2 (0.62, 2.33)	.	0
		HW vs. TLS	0	.	0.76 (0.46, 1.27)	0.76 (0.46, 1.27)	.	0
		NW vs. control	2	0.44 (0.27, 0.71)	.	0.44 (0.27, 0.71)	.	1
		NW vs. NW+HW	0	.	0.71 (0.32, 1.58)	0.71 (0.32, 1.58)	.	0
		NW vs. TLS	0	.	0.45 (0.23, 0.89)	0.45 (0.23, 0.89)	.	0
		NW+HW vs. control	1	0.61 (0.33, 1.14)	.	0.61 (0.33, 1.14)	.	1
		NW+HW vs. TLS	0	.	0.64 (0.29, 1.38)	0.64 (0.29, 1.38)	.	0
		TLS vs. control	2	0.96 (0.61, 1.52)	.	0.96 (0.61, 1.52)	.	1
Product appeal of more healthful products	2	HW vs. control	1	0.64 (0.52, 0.78)	.	0.64 (0.52, 0.78)	.	1	0	.	.	0	.
		HW vs. TLS	0	.	0.6 (0.42, 0.85)	0.6 (0.42, 0.85)	.	0
		TLS vs. control	1	1.07 (0.8, 1.41)	.	1.07 (0.8, 1.41)	.	1
Product appeal of mixed products	3	HW vs. control	1	1.08 (0.74, 1.57)	.	1.08 (0.74, 1.57)	.	1	0.13	0.7197	0	0	.
		HW vs. TLS	0	.	1.09 (0.7, 1.7)	1.09 (0.7, 1.7)	.	0
		TLS vs. control	2	0.99 (0.78, 1.27)	.	0.99 (0.78, 1.27)	.	1
