# Supplementary material for: Impact of color-coded and warning nutrition labelling schemes: A systematic review and network meta-analysis
Source: PLoS Med. 2021 Oct 5;18(10):e1003765. doi: 10.1371/journal.pmed.1003765 (PMC8491916; doi:10.1371/journal.pmed.1003765)
Supplement: S5 Table — (XLSX) [file pmed.1003765.s013.xlsx]

## Sheet: S5_Table
S5 Table. The netsplitting of network meta-analysis estimates for consumers' attention, perception and understanding towards labels into the contribution of direct and indirect evidence and test for local inconsistency.
	Number of studies	Comparison	Number of comparisons	Direct estimate	Indirect estimate	Network estimate	P-value of inconsistency test	Proportion of direct evidence (%)	Total heterogeneity: Q statistic	Total heterogeneity: p-value associated with Q statistic	Total heterogeneity: I2 [95%CI]	Full design-by-treatment model: Q statistic	Full design-by-treatment model: p-value associated with Q statistic
objective understanding (OR and 95%CI)
Comparison/ranking of healthfulness	41	NS vs. control	14	4.84 (3.36, 6.98)	3.52 (1.72, 7.19)	4.53 (3.28, 6.28)	0.434756	0.793626	5265	99% [98.9%; 99.1%]	.	12.57	0.401
		NS vs. NW	7	1.62 (0.97, 2.72)	1.93 (1.08, 3.44)	1.75 (1.19, 2.57)	0.666312	0.557137
		NS vs. TLS	8	1.38 (0.85, 2.24)	1.87 (1.07, 3.26)	1.57 (1.09, 2.27)	0.419688	0.570074
		NW vs. control	14	2.22 (1.54, 3.2)	3.92 (2.15, 7.17)	2.59 (1.89, 3.54)	0.113875	0.731425
		NW vs. TLS	10	0.91 (0.59, 1.41)	0.88 (0.51, 1.53)	0.9 (0.64, 1.26)	0.922409	0.6149
		TLS vs. control	21	2.91 (2.15, 3.94)	2.75 (1.44, 5.24)	2.88 (2.19, 3.79)	0.875518	0.818575
Comparison/ranking of energy content	2	TLS vs. control	2	3.1 (1.36, 7.08)	.	3.1 (1.36, 7.08)	.	1	10.49	0.0012	90.5% [65.5%; 97.4%]	.	.
Comparison/ranking of sodium/salt content	2	TLS vs. control	2	2.92 (1.06, 8.06)	.	2.92 (1.06, 8.06)	.	1	16.08	< 0.0001	93.8% [80.1%; 98.1%]	.	.
Estimation of healthfulness	2	NS vs. control	0	.	2.57 (1.42, 4.65)	2.57 (1.42, 4.65)	.	0	0	.	.	.	.
		NS vs. TLS	1	0.88 (0.69, 1.14)	.	0.88 (0.69, 1.14)	.	1
		TLS vs. control	1	2.91 (1.7, 4.98)	.	2.91 (1.7, 4.98)	.	1
Estimation of energy content	2	TLS vs. control	2	2.4 (0.39, 14.69)	.	2.4 (0.39, 14.69)	.	1	40.12	< 0.0001	97.5% [93.8%; 99.0%]	.	.
Estimation of fat content	1	TLS vs. control	1	1.32 (0.87, 2)	.	1.32 (0.87, 2)	.	1	.	.	.	.	.
Recall of healthfulness	1	TLS vs. control	1	1.34 (0.8, 2.22)	.	1.34 (0.8, 2.22)	.	1	.	.	.	.	.
Recall of energy content	1	TLS vs. control	1	1.55 (1.14, 2.11)	.	1.55 (1.14, 2.11)	.	1	.	.	.	.	.
Classification of healthfulness	9	NW vs. control	4	2.63 (1.42, 4.88)	6.46 (1.72, 24.18)	3.09 (1.77, 5.41)	0.227064	0.820139	373.6	< 0.0001	97.9% [97.0%; 98.4%]	1.25	0.7405
		NW vs. TLS	2	1.81 (0.75, 4.39)	1.02 (0.4, 2.63)	1.39 (0.73, 2.65)	0.385108	0.5321
		TLS vs. control	5	2.45 (1.4, 4.27)	1.25 (0.31, 4.98)	2.23 (1.33, 3.73)	0.37632	0.860979
Classification of energy	3	TLS vs. control	3	4.53 (0.63, 32.37)	.	4.53 (0.63, 32.37)	.	1	89.25	< 0.0001	97.8% [95.7%; 98.8%]	.	.
Classification of sodium/salt	4	TLS vs. control	4	3.97 (1.89, 8.32)	.	3.97 (1.89, 8.32)	.	1	39.46	< 0.0001	92.4% [83.7%; 96.4%]	.	.
Classification of sugar	3	NW vs. control	1	1.31 (0.56, 3.06)	.	1.31 (0.56, 3.06)	.	1	5.13	0.0235	80.5% [16.5%; 95.4%]	0	.
		NW vs. TLS	0	.	0.31 (0.11, 0.89)	0.31 (0.11, 0.89)	.	0
		TLS vs. control	2	4.28 (2.23, 8.18)	.	4.28 (2.23, 8.18)	.	1
Classification of fat	3	TLS vs. control	3	3.09 (1.26, 7.6)	.	3.09 (1.26, 7.6)	.	1	39.49	< 0.0001	94.9% [88.5%; 97.8%]	.	.
Classification of saturated fat	3	NW vs. control	1	1.8 (0.96, 3.38)	.	1.8 (0.96, 3.38)	.	1	2.74	0.0982	63.4% [0.0%; 91.6%]	0	.
		NW vs. TLS	0	.	0.4 (0.18, 0.88)	0.4 (0.18, 0.88)	.	0
		TLS vs. control	2	4.54 (2.78, 7.43)	.	4.54 (2.78, 7.43)	.	1
subjective understanding (OR and 95%CI)
Ease to understand	16	NS vs. control	3	2.54 (1.42, 4.53)	1.21 (0.62, 2.35)	1.84 (1.19, 2.85)	0.0993958	0.566874	894.8	< 0.0001	97.8% [97.3%; 98.2%]	15.24	0.0185
		NS vs. NW	3	0.66 (0.32, 1.34)	0.64 (0.31, 1.35)	0.65 (0.39, 1.09)	0.962533	0.519762
		NS vs. TLS	5	1.05 (0.64, 1.73)	2.54 (1.1, 5.87)	1.32 (0.86, 2.04)	0.07622	0.736917
		NW vs. control	3	2.84 (1.6, 5.07)	2.78 (1.43, 5.41)	2.82 (1.82, 4.36)	0.960677	0.570155
		NW vs. TLS	5	1.89 (1.15, 3.12)	2.47 (1.07, 5.7)	2.03 (1.32, 3.12)	0.590409	0.736563
		TLS vs. control	11	1.29 (0.95, 1.76)	2.66 (1.04, 6.8)	1.39 (1.04, 1.86)	0.151883	0.903008
Elimination of confusion	5	NS vs. control	0	.	0.61 (0.35, 1.09)	0.61 (0.35, 1.09)	.	0	17.12	0.0018	76.6% [43.2%; 90.4%]	0	.
		NS vs. NW	2	0.91 (0.6, 1.39)	.	0.91 (0.6, 1.39)	.	1
		NS vs. TLS	2	0.93 (0.61, 1.43)	.	0.93 (0.61, 1.43)	.	1
		NW vs. control	0	.	0.67 (0.38, 1.19)	0.67 (0.38, 1.19)	.	0
		NW vs. TLS	2	1.02 (0.67, 1.56)	.	1.02 (0.67, 1.57)	.	1
		TLS vs. control	3	0.66 (0.45, 0.97)	.	0.66 (0.45, 0.97)	.	1
Informativeness	13	NS vs. control	3	2.3 (0.73, 7.28)	2.64 (0.72, 9.63)	2.44 (1.03, 5.78)	0.87894	0.558997	3673	< 0.0001	99.5% [99.5%; 99.6%]	9.05	0.2491
		NS vs. NW	4	2.62 (0.98, 7.04)	0.09 (0.01, 0.59)	1.26 (0.53, 3)	0.001839	0.779312
		NS vs. TLS	6	0.51 (0.23, 1.15)	24.76 (2.56, 239.59)	0.79 (0.37, 1.7)	0.001617	0.887204
		NW vs. control	2	5.11 (1.27, 20.57)	1.01 (0.32, 3.19)	1.95 (0.8, 4.73)	0.078361	0.405696
		NW vs. TLS	5	0.56 (0.23, 1.35)	1.02 (0.18, 5.82)	0.63 (0.29, 1.39)	0.545419	0.795204
		TLS vs. control	8	3.14 (1.56, 6.34)	2.64 (0.41, 17.06)	3.08 (1.6, 5.93)	0.862583	0.876478
Perceived workload	5	NS vs. control	1	2.93 (0.85, 10.07)	0.62 (0.15, 2.56)	1.5 (0.59, 3.81)	0.106023	0.568174	420.5	< 0.0001	98.6% [98.0%; 99.0%]	2.41	0.2998
		NS vs. NW	3	0.79 (0.38, 1.63)	7.13 (0.52, 98.46)	0.92 (0.46, 1.86)	0.113207	0.928911
		NS vs. TLS	4	0.91 (0.49, 1.7)	5.13 (0.18, 147.11)	0.97 (0.52, 1.79)	0.32083	0.966372
		NW vs. control	0	.	1.62 (0.57, 4.61)	1.62 (0.57, 4.61)	.	0
		NW vs. TLS	3	0.9 (0.43, 1.85)	8.06 (0.58, 112.58)	1.05 (0.52, 2.1)	0.115576	0.92982
		TLS vs. control	2	1.23 (0.5, 3.01)	10.91 (0.82, 144.61)	1.55 (0.67, 3.61)	0.117854	0.893331
Perceived effectivenss for labels (OR and 95%CI)
Perceived effectiveness	13	HW vs. control	2	7.92 (1.49, 41.95)	0.33 (0.01, 14.98)	4.75 (1.03, 21.88)	0.135189	0.838652	3781	0	99.6% [99.5%; 99.6%]	7.09	0.7169
		HW vs. NS	0	.	1.21 (0.21, 7.16)	1.21 (0.21, 7.16)	.	0
		HW vs. NW	2	1.27 (0.24, 6.78)	29.38 (0.7, 1241.31)	2.14 (0.46, 9.91)	0.133148	0.832863
		HW vs. NW+HW	1	1.02 (0.1, 10.61)	2.16 (0.01, 435.44)	1.15 (0.13, 9.82)	0.798602	0.836618
		HW vs. TLS	0	.	1.48 (0.28, 7.74)	1.48 (0.28, 7.74)	.	0
		NS vs. control	4	2.66 (0.82, 8.7)	11.4 (1.59, 81.85)	3.92 (1.42, 10.8)	0.215111	0.735254
		NS vs. NW	1	31.85 (3.02, 335.8)	0.58 (0.13, 2.5)	1.77 (0.51, 6.14)	0.004586	0.279456
		NS vs. NW+HW	0	.	0.95 (0.1, 8.77)	0.95 (0.1, 8.77)	.	0
		NS vs. TLS	4	0.96 (0.3, 3.1)	2.83 (0.32, 25.06)	1.22 (0.43, 3.44)	0.391599	0.775082
		NW vs. control	4	3.64 (1.12, 11.79)	0.77 (0.14, 4.3)	2.22 (0.84, 5.85)	0.144418	0.680894
		NW vs. NW+HW	1	0.63 (0.06, 6.56)	0.33 (0.01, 19.69)	0.54 (0.07, 4.1)	0.788894	0.752399
		NW vs. TLS	3	0.56 (0.14, 2.17)	0.94 (0.19, 4.69)	0.69 (0.25, 1.95)	0.631395	0.585266
		NW+HW vs. control	1	4.28 (0.41, 44.62)	3.7 (0.06, 218.47)	4.13 (0.54, 31.51)	0.951868	0.751599
		NW+HW vs. TLS	0	.	1.29 (0.15, 10.82)	1.29 (0.15, 10.82)	.	0
		TLS vs. control	7	2.86 (1.17, 6.98)	5.41 (0.8, 36.57)	3.2 (1.43, 7.19)	0.552776	0.82062
Salience (OR and 95%CI)
Label recall	3	NS vs. control	1	3.46 (2.74, 4.37)	.	3.46 (2.74, 4.37)	.	1	0.12	0.7262	0	0	.
		NS vs. TLS	0	.	2.49 (1.43, 4.34)	2.49 (1.43, 4.34)	.	0
		TLS vs. control	2	1.39 (0.84, 2.3)	.	1.39 (0.84, 2.3)	.	1
Label noticing	5	HW vs. control	1	6.09 (3, 12.36)	.	6.09 (3, 12.36)	.	1	14.82	0.002	79.8% [46.3%; 92.4%]	14.79	0.002
		HW vs. NS	0	.	1.08 (0.4, 2.89)	1.08 (0.4, 2.89)	.	0
		HW vs. NW	0	.	2 (0.85, 4.73)	2 (0.85, 4.73)	.	0
		HW vs. TLS	0	.	2.36 (1.02, 5.46)	2.36 (1.02, 5.46)	.	0
		NS vs. control	0	.	5.65 (2.84, 11.22)	5.65 (2.84, 11.22)	.	0
		NS vs. NW	1	1.95 (1.06, 3.6)	1.44 (0.35, 5.84)	1.86 (1.06, 3.26)	0.69453	0.839756
		NS vs. TLS	1	2.09 (1.13, 3.85)	2.84 (0.69, 11.61)	2.19 (1.25, 3.84)	0.69453	0.841416
		NW vs. control	1	3.52 (1.93, 6.42)	2.29 (0.99, 5.26)	3.04 (1.87, 4.95)	0.410536	0.658526
		NW vs. TLS	3	1.19 (0.83, 1.7)	0.93 (0.15, 5.82)	1.18 (0.83, 1.67)	0.795561	0.963691
		TLS vs. control	2	2.32 (1.45, 3.71)	6.44 (1.62, 25.62)	2.58 (1.65, 4.02)	0.170059	0.896232
Conspicuity	10	HW vs. control	1	1.61 (0.17, 15.62)	.	1.61 (0.17, 15.62)	.	1	1709.5	0	99.5% [99.4%; 99.6%]	25.58	< 0.0001
		HW vs. NS	0	.	0.21 (0.01, 3.16)	0.21 (0.01, 3.16)	.	0
		HW vs. NW	0	.	0.77 (0.05, 10.71)	0.77 (0.05, 10.71)	.	0
		HW vs. TLS	0	.	0.57 (0.04, 7.47)	0.57 (0.04, 7.47)	.	0
		NS vs. control	1	34.93 (3.7, 329.91)	2.55 (0.39, 16.81)	7.53 (1.78, 31.89)	0.0802664	0.413352
		NS vs. NW	3	2.29 (0.47, 11.22)	10.14 (0.9, 114.64)	3.58 (0.95, 13.53)	0.314976	0.699847
		NS vs. TLS	3	1.29 (0.27, 6.15)	12.44 (1.25, 123.31)	2.64 (0.73, 9.62)	0.109606	0.68324
		NW vs. control	1	1.65 (0.17, 15.65)	2.4 (0.45, 12.71)	2.1 (0.55, 8.02)	0.791376	0.353638
		NW vs. TLS	5	0.64 (0.21, 1.97)	1.69 (0.11, 25.38)	0.74 (0.26, 2.09)	0.516072	0.852665
		TLS vs. control	2	1.49 (0.3, 7.3)	7.29 (1.07, 49.58)	2.85 (0.84, 9.68)	0.211011	0.592138
Visual attention
Probability of fixing on the label (OR and 95%CI)	4	TLS vs. control	4	2.04 (1.42, 2.93)	.	2.04 (1.42, 2.93)	.	1	1.91	0.5918	0% [0.0%; 75.9%]	.	.
Time to first fixation on the label of study interest (RMD and SE)	2	NS vs. control	0	.	-0.646 (-0.77, -0.522)	-0.646 (-0.77, -0.522)	.	0	0	.	.	0	.
		NS vs. TLS	1	0.124 (0.006, 0.242)	.	0.124 (0.006, 0.242)	.	1
		TLS vs. control	1	-0.77 (-0.809, -0.731)	.	-0.77 (-0.809, -0.731)	.	1
Total duration of fixation on the label of study interest (RMD and SE)	5	NS vs. control	0	.	-2.894 (-3.721, -2.067)	-2.894 (-3.721, -2.067)	.	0	0.05	0.9971	0% [0.0%; 0.0%]	0	.
		NS vs. TLS	1	-3.051 (-3.866, -2.236)	.	-3.051 (-3.866, -2.236)	.	1
		TLS vs. control	4	0.157 (0.02, 0.294)	.	0.157 (0.02, 0.294)	.	1
Number of fixation on the label of study interest (RMD and SE)	3	NS vs. control	0	.	-1.908 (-2.637, -1.179)	-1.908 (-2.637, -1.179)	.	0	0.25	0.6203	0	0	.
		NS vs. TLS	1	-2.257 (-2.827, -1.687)	.	-2.257 (-2.827, -1.687)	.	1
		TLS vs. control	2	0.349 (-0.105, 0.803)	.	0.349 (-0.105, 0.803)	.	1
Mean duration of fixation on the label of study interest (RMD and SE)	4	NS vs. control	0	.	0.39 (-0.654, 1.434)	0.39 (-0.654, 1.434)	.	0	11.75	0.0028	83% [48.2%; 94.4%]	0	.
		NS vs. TLS	1	0.137 (-0.735, 1.009)	.	0.137 (-0.735, 1.009)	.	1
		TLS vs. control	3	0.253 (-0.321, 0.827)	.	0.253 (-0.321, 0.827)	.	1
Time to first fixation on the NFt (RMD and SE)	2	TLS vs. control	2	0.326 (0.17, 0.483)	.	0.326 (0.17, 0.483)	.	1	4.92	0.0265	79.7% [12.4%; 95.3%]	.	.
Total duration of fixation on the NFt (RMD and SE)	2	TLS vs. control	2	-0.087 (-0.372, 0.198)	.	-0.087 (-0.372, 0.198)	.	1	3.93	0.0474	74.6% [0.0%; 94.3%]	.	.
Number of fixation on the NFt (RMD and SE)	2	TLS vs. control	2	-0.17 (-0.209, -0.131)	.	-0.17 (-0.209, -0.131)	.	1	0.02	0.8761	0	.	.
Mean duration of fixation on the NFt (RMD and SE)	1	TLS vs. control	1	-0.1 (-0.12, -0.08)	.	-0.1 (-0.12, -0.08)	.	1	.	.	.	.	.
Credibility (OR and 95%CI)
Credibility	9	NS vs. control	2	1.34 (0.27, 6.64)	0.54 (0.08, 3.56)	0.92 (0.27, 3.11)	0.469663	0.582409	2490.7	0	99.6% [99.5%; 99.7%]	16.12	0.0029
		NS vs. NW	2	0.94 (0.19, 4.57)	0.29 (0.04, 1.95)	0.58 (0.17, 1.96)	0.354369	0.589533
		NS vs. TLS	4	0.37 (0.12, 1.15)	12.47 (0.63, 246.32)	0.58 (0.2, 1.65)	0.031047	0.876172
		NW vs. control	1	2.18 (0.23, 20.26)	1.37 (0.32, 5.93)	1.58 (0.46, 5.36)	0.733509	0.301286
		NW vs. TLS	4	1.01 (0.33, 3.08)	0.91 (0.1, 8.53)	0.99 (0.36, 2.69)	0.937475	0.800037
		TLS vs. control	4	1.62 (0.53, 4.95)	1.49 (0.16, 13.97)	1.59 (0.59, 4.33)	0.948691	0.800413
