# Supplementary material for: Impact of color-coded and warning nutrition labelling schemes: A systematic review and network meta-analysis
Source: PLoS Med. 2021 Oct 5;18(10):e1003765. doi: 10.1371/journal.pmed.1003765 (PMC8491916; doi:10.1371/journal.pmed.1003765)
Supplement: S6 Table — (XLSX) [file pmed.1003765.s014.xlsx]

## Sheet: S6_Table
S6 Table. The netsplitting of network meta-analysis estimates into the contribution of direct and indirect evidence and test for local inconsistency in the analysis of label subtypes.
Outcome measures	Comparison	Number of studies	Number of comparisons	Direct estimate	Indirect estimate	Network estimate	P-value of inconsistency test	Proportion of direct evidence (%)	Q statistic of design-by-treatment test	p-value of design-by-treatment test
Probability of choosing less healthful options (OR and 95%CI)	TLS subgroups
	nutrient-specific TLS vs. control	16	14	0.91 (0.75, 1.1)	.	0.91 (0.75, 1.1)	.	1	0	.
	nutrient-specific TLS vs. summary TLS		0	.	1.08 (0.68, 1.72)	1.08 (0.68, 1.72)	.	0
	summary TLS vs. control		2	0.84 (0.55, 1.29)	.	0.84 (0.55, 1.29)	.	1
	HW subgroups1
	non-textual HW vs. control	14	1	0.96 (0.5, 1.83)	0.36 (0.14, 0.97)	0.72 (0.42, 1.23)	0.10605	0.698801	3.36	0.4988
	non-textual HW vs. textual HW		1	1.01 (0.53, 1.93)	1.1 (0.4, 2.99)	1.04 (0.6, 1.78)	0.896842	0.707204
	non-textual HW vs. textual+non-textual HW		1	0.96 (0.5, 1.83)	2.52 (0.9, 7.06)	1.26 (0.73, 2.18)	0.119571	0.716418
	textual HW vs. control		11	0.68 (0.56, 0.83)	0.97 (0.37, 2.54)	0.69 (0.57, 0.84)	0.490444	0.959319
	textual HW vs. textual+non-textual HW		4	1.34 (0.98, 1.84)	0.98 (0.62, 1.55)	1.22 (0.94, 1.58)	0.26992	0.679892
	textual+non-textual HW vs. control		7	0.59 (0.46, 0.76)	0.39 (0.19, 0.84)	0.57 (0.45, 0.72)	0.316754	0.902595
Probability of choosing more healthful options (OR and 95%CI)	TLS subgroups
	nutrient-specific TLS vs. control	15	13	1.57 (1.22, 2.03)	.	1.57 (1.22, 2.03)	.	1	0	.
	nutrient-specific TLS vs. summary TLS		0	.	1.32 (0.7, 2.5)	1.32 (0.7, 2.5)	.	0
	summary TLS vs. control		2	1.19 (0.67, 2.12)	.	1.19 (0.67, 2.12)	.	1
	HW subgroups1
	non-textual HW vs. control	14	1	1.1 (0.56, 2.17)	2.61 (0.94, 7.28)	1.43 (0.81, 2.52)	0.169427	0.696258	4.39	0.3558
	non-textual HW vs. textual HW		1	1.01 (0.52, 2)	0.85 (0.29, 2.43)	0.96 (0.54, 1.7)	0.774885	0.709215
	non-textual HW vs. textual+non-textual HW		1	0.99 (0.5, 1.94)	0.47 (0.16, 1.39)	0.8 (0.45, 1.42)	0.257922	0.714694
	textual HW vs. control		11	1.52 (1.22, 1.89)	0.94 (0.35, 2.52)	1.49 (1.2, 1.84)	0.350965	0.953771
	textual HW vs. textual+non-textual HW		5	0.74 (0.54, 1.02)	1.09 (0.66, 1.79)	0.83 (0.63, 1.09)	0.207276	0.707775
	textual+non-textual HW vs. control		8	1.71 (1.32, 2.21)	2.78 (1.26, 6.16)	1.79 (1.4, 2.28)	0.252623	0.906141
	HW subgroups2
	negative HW vs. control	14	14	1.64 (1.34, 2)	.	1.64 (1.34, 2)	.	1	3.21	0.0734
	negative HW vs. positive HW		1	3.09 (1.01, 9.42)	0.42 (0.06, 2.76)	1.84 (0.71, 4.8)	0.0740474	0.739319
	positive HW vs. control		1	1.46 (0.49, 4.39)	0.19 (0.03, 1.33)	0.89 (0.34, 2.32)	0.0740474	0.756675
Purchase intention for less healthful options (RMD and SE)	NW subgroups
	textual NW vs. control	6	1	-0.148 (-0.523, 0.227)	-0.342 (-1.094, 0.409)	-0.187 (-0.522, 0.149)	0.650095	0.952254	0.44	0.5066
	textual NW vs. textual+non-textual NW		1	0.065 (-0.314, 0.444)	0.255 (-0.472, 0.981)	0.106 (-0.231, 0.442)	0.650095	0.610234
	textual+non-textual NW vs. control		6	-0.29 (-0.442, -0.139)	.	-0.292 (-0.444, -0.141)	.	1
	HW subgroups1
	textual HW vs. control	5	5	-0.075 (-0.095, -0.055)	.	.	.	1	5.49	0.0192
	textual HW vs. textual+non-textual HW		1	0.087 (-0.031, 0.205)	.	.	.	0.475564
	textual+non-textual HW vs. control		1	-0.263 (-0.341, -0.185)	.	.	.	0.985432
Purchase intention for more healthful options (RMD and SE)	HW subgroups1
	textual HW vs. control	3	1	-0.023 (-0.415, 0.369)	.	-0.023 (-0.415, 0.369)	.	1	0	.
	textual HW vs. textual+non-textual HW		0	.	-0.424 (-0.913, 0.066)	-0.424 (-0.913, 0.066)	.	0
	textual+non-textual HW vs. control		2	0.401 (0.107, 0.694)	.	0.401 (0.107, 0.694)	.	1
Overall healthfulness of purchased products (RMD and SE)	TLS subgroups
	nutrient-specific TLS vs. control	7	6	0.031 (0.026, 0.036)	.	0.031 (0.026, 0.036)	.	1	0	.
	nutrient-specific TLS vs. summary TLS		0	.	0.001 (-0.058, 0.06)	0.001 (-0.058, 0.06)	.	0
	summary TLS vs. control		1	0.03 (-0.029, 0.089)	.	0.03 (-0.029, 0.089)	.	1
Total energy of purchased products (RMD and SE)	HW subgroups1
	textual HW vs. control	2	1	0.01 (-0.382, 0.402)	.	0.01 (-0.382, 0.402)	.	1	0	.
	textual HW vs. textual+non-textual HW		0	.	0.04 (-0.364, 0.444)	0.04 (-0.364, 0.444)	.	0
	textual+non-textual HW vs. control		1	-0.03 (-0.128, 0.068)	.	-0.03 (-0.128, 0.068)	.	1
Total sugar of purchased products (RMD and SE)	HW subgroups1
	textual HW vs. control	0	1	0.03 (-0.029, 0.089)	.	0.03 (-0.029, 0.089)	.	1	0	.
	textual HW vs. textual+non-textual HW		0	.	0.08 (-0.143, 0.303)	0.08 (-0.143, 0.303)	.	0
	textual+non-textual HW vs. control		1	-0.05 (-0.266, 0.166)	.	-0.05 (-0.266, 0.166)	.	1
