# Supplementary material for: Impact of color-coded and warning nutrition labelling schemes: A systematic review and network meta-analysis
Source: PLoS Med. 2021 Oct 5;18(10):e1003765. doi: 10.1371/journal.pmed.1003765 (PMC8491916; doi:10.1371/journal.pmed.1003765)
Supplement: S7 Table — (XLSX) [file pmed.1003765.s015.xlsx]

## Sheet: S7_Table
S7 Table. Netsplitting of network meta-analysis estimates for the primary outcomes into the contribution of direct and indirect evidence and test for local inconsistency grouped by age, sex, SES, study setting, type of products and NFt display.
outcome measures	Comparison	Number of studies	Number of comparisons	Direct estimate	Indirect estimate	Network estimate	P-value of inconsistency test	Proportion of direct evidence (%)	Q statistic of design-by-treatment test	p-value of design-by-treatment test
Probability of selecting less healthful/more healthful options (OR and 95%CI)
Probability of selecting less healthful options	sex: primarily female
	HW vs. control	11	3	0.54 (0.3, 0.98)	.	0.54 (0.3, 0.98)	.	1	1.41	0.493
	HW vs. NS		0	.	1.11 (0.45, 2.7)	1.11 (0.45, 2.7)	.	0
	HW vs. NW		0	.	0.96 (0.42, 2.19)	0.96 (0.42, 2.19)	.	0
	HW vs. TLS		0	.	0.8 (0.35, 1.83)	0.8 (0.35, 1.83)	.	0
	NS vs. control		2	0.49 (0.25, 0.95)	.	0.49 (0.25, 0.95)	.	1
	NS vs. NW		0	.	0.86 (0.36, 2.08)	0.86 (0.36, 2.08)	.	0
	NS vs. TLS		0	.	0.72 (0.3, 1.74)	0.72 (0.3, 1.74)	.	0
	NW vs. control		3	0.57 (0.31, 1.04)	0.48 (0.05, 4.66)	0.56 (0.32, 1)	0.889091	0.935475
	NW vs. TLS		1	1.04 (0.38, 2.88)	0.67 (0.24, 1.88)	0.84 (0.41, 1.73)	0.554552	0.505424
	TLS vs. control		4	0.73 (0.41, 1.32)	0.19 (0.02, 1.9)	0.67 (0.38, 1.19)	0.269044	0.937232
	sex: eually distributed
	HW vs. control	26	10	0.65 (0.5, 0.86)	0.49 (0.14, 1.68)	0.64 (0.49, 0.84)	0.65134	0.953026	31.08	0.0001
	HW vs. NS		0	.	0.94 (0.61, 1.45)	0.94 (0.61, 1.45)	.	0
	HW vs. NW		2	1.09 (0.59, 1.98)	0.94 (0.6, 1.49)	0.99 (0.69, 1.43)	0.715167	0.36253
	HW vs. TLS		0	.	0.86 (0.6, 1.25)	0.86 (0.6, 1.25)	.	0
	NS vs. control		2	0.8 (0.44, 1.47)	0.63 (0.41, 0.97)	0.68 (0.48, 0.97)	0.526734	0.339768
	NS vs. NW		6	1 (0.7, 1.44)	1.32 (0.61, 2.83)	1.05 (0.76, 1.46)	0.525696	0.818315
	NS vs. TLS		6	1.03 (0.72, 1.48)	0.54 (0.26, 1.15)	0.92 (0.66, 1.27)	0.129647	0.811463
	NW vs. control		5	0.64 (0.44, 0.94)	0.66 (0.43, 1.02)	0.65 (0.49, 0.86)	0.932008	0.575467
	NW vs. TLS		7	0.93 (0.67, 1.3)	0.73 (0.43, 1.24)	0.87 (0.66, 1.15)	0.445477	0.722572
	TLS vs. control		7	0.85 (0.61, 1.19)	0.56 (0.34, 0.91)	0.75 (0.57, 0.98)	0.157657	0.681839
	age: primarily adults
	HW vs. control	33	11	0.64 (0.49, 0.84)	0.48 (0.15, 1.59)	0.63 (0.49, 0.82)	0.650846	0.952727	23.11	0.0104
	HW vs. NS		0	.	0.95 (0.64, 1.41)	0.95 (0.64, 1.41)	.	0
	HW vs. NW		2	1.08 (0.59, 1.98)	0.94 (0.62, 1.43)	0.99 (0.7, 1.39)	0.70284	0.323075
	HW vs. TLS		0	.	0.86 (0.61, 1.22)	0.86 (0.61, 1.22)	.	0
	NS vs. control		3	0.73 (0.45, 1.19)	0.63 (0.42, 0.94)	0.67 (0.49, 0.91)	0.637285	0.415796
	NS vs. NW		6	1 (0.7, 1.43)	1.16 (0.63, 2.14)	1.04 (0.76, 1.42)	0.680427	0.743954
	NS vs. TLS		6	1.03 (0.72, 1.48)	0.65 (0.36, 1.17)	0.91 (0.67, 1.24)	0.189963	0.728065
	NW vs. control		7	0.65 (0.46, 0.9)	0.63 (0.42, 0.95)	0.64 (0.5, 0.83)	0.930514	0.593044
	NW vs. TLS		8	0.94 (0.69, 1.29)	0.73 (0.45, 1.19)	0.88 (0.68, 1.14)	0.394025	0.711721
	TLS vs. control		11	0.82 (0.62, 1.09)	0.55 (0.35, 0.86)	0.73 (0.58, 0.93)	0.133068	0.7158
	age: primarily children and adolescents
	HW vs. control	2	1	0.53 (0.41, 0.69)	.	0.53 (0.41, 0.69)	.	1	0	.
	HW vs. NS		0	.	1.36 (0.91, 2.02)	1.36 (0.91, 2.02)	.	0
	NS vs. control		1	0.39 (0.29, 0.53)	.	0.39 (0.29, 0.53)	.	1
	Setting: laboratory setting and field survey
	HW vs. control	35	13	0.63 (0.49, 0.8)	0.49 (0.15, 1.63)	0.62 (0.49, 0.79)	0.700995	0.95984	23.68	0.0048
	HW vs. NS		0	.	0.99 (0.68, 1.44)	0.99 (0.68, 1.44)	.	0
	HW vs. NW		2	1.08 (0.59, 1.98)	0.91 (0.61, 1.36)	0.96 (0.69, 1.34)	0.638222	0.304071
	HW vs. TLS		0	.	0.89 (0.64, 1.24)	0.89 (0.64, 1.24)	.	0
	NS vs. control		4	0.63 (0.41, 0.96)	0.63 (0.42, 0.95)	0.63 (0.47, 0.84)	0.99613	0.484595
	NS vs. NW		6	1 (0.7, 1.43)	0.9 (0.5, 1.6)	0.97 (0.72, 1.32)	0.756771	0.721215
	NS vs. TLS		6	1.03 (0.72, 1.48)	0.64 (0.37, 1.11)	0.9 (0.66, 1.21)	0.156633	0.699513
	NW vs. control		7	0.65 (0.46, 0.91)	0.64 (0.43, 0.97)	0.65 (0.5, 0.84)	0.971031	0.600546
	NW vs. TLS		7	1.03 (0.74, 1.45)	0.73 (0.45, 1.18)	0.92 (0.7, 1.22)	0.242501	0.678849
	TLS vs. control		11	0.82 (0.62, 1.09)	0.46 (0.29, 0.73)	0.7 (0.55, 0.89)	0.036684	0.719659
	Setting: real-world setting
	HW vs. control	8	1	0.89 (0.54, 1.47)	.	0.89 (0.54, 1.47)	.	1	0.05	0.8275
	HW vs. NW		0	.	1.79 (0.96, 3.35)	1.79 (0.96, 3.35)	.	0
	HW vs. TLS		0	.	0.93 (0.54, 1.6)	0.93 (0.54, 1.6)	.	0
	NW vs. control		1	0.48 (0.29, 0.8)	0.52 (0.29, 0.93)	0.5 (0.34, 0.73)	0.823375	0.564598
	NW vs. TLS		1	0.54 (0.32, 0.92)	0.49 (0.28, 0.86)	0.52 (0.35, 0.76)	0.823375	0.52046
	TLS vs. control		5	0.97 (0.78, 1.21)	0.89 (0.43, 1.85)	0.96 (0.78, 1.19)	0.823375	0.914942
	types of foods and drinks: multiple
	HW vs. control	19	2	0.96 (0.52, 1.81)	0.44 (0.08, 2.28)	0.87 (0.49, 1.57)	0.380998	0.873946	13.23	0.2109
	HW vs. NS		0	.	1.32 (0.69, 2.53)	1.32 (0.69, 2.53)	.	0
	HW vs. NW		1	0.99 (0.41, 2.37)	1.61 (0.67, 3.88)	1.26 (0.68, 2.34)	0.441528	0.504991
	HW vs. TLS		0	.	1.14 (0.6, 2.15)	1.14 (0.6, 2.15)	.	0
	NS vs. control		4	0.62 (0.4, 0.99)	0.71 (0.44, 1.15)	0.66 (0.48, 0.92)	0.712704	0.530713
	NS vs. NW		6	1 (0.68, 1.47)	0.84 (0.44, 1.6)	0.96 (0.69, 1.33)	0.643926	0.735479
	NS vs. TLS		6	1.03 (0.7, 1.52)	0.53 (0.28, 1)	0.86 (0.62, 1.2)	0.0772703	0.726367
	NW vs. control		5	0.7 (0.47, 1.06)	0.68 (0.42, 1.1)	0.69 (0.51, 0.95)	0.928574	0.574843
	NW vs. TLS		8	0.94 (0.68, 1.32)	0.74 (0.38, 1.48)	0.9 (0.67, 1.22)	0.540055	0.808725
	TLS vs. control		6	0.93 (0.63, 1.36)	0.56 (0.34, 0.92)	0.77 (0.57, 1.04)	0.114736	0.629223
	types of foods and drinks: single
	HW vs. control	24	12	0.59 (0.49, 0.7)	0.29 (0.07, 1.18)	0.58 (0.49, 0.69)	0.326447	0.985247	2.97	0.2267
	HW vs. NW		1	1.22 (0.64, 2.33)	1.21 (0.77, 1.89)	1.21 (0.84, 1.75)	0.980758	0.323857
	HW vs. TLS		0	.	0.66 (0.51, 0.85)	0.66 (0.51, 0.85)	.	0
	NW vs. control		3	0.5 (0.35, 0.72)	0.29 (0.09, 0.92)	0.48 (0.34, 0.68)	0.371468	0.913131
	NW vs. TLS		0	.	0.54 (0.37, 0.8)	0.54 (0.37, 0.8)	.	0
	TLS vs. control		10	0.88 (0.73, 1.06)	.	0.88 (0.73, 1.06)	.	1
	display of NFt along with treatment and control group: NFt present
	HW vs. control	11	1	0.96 (0.45, 2.04)	0.24 (0.03, 1.77)	0.81 (0.4, 1.64)	0.20306	0.876158	1.98	0.1589
	HW vs. NW		1	0.99 (0.47, 2.1)	3.99 (0.54, 29.7)	1.18 (0.58, 2.38)	0.20306	0.876663
	HW vs. TLS		0	.	0.89 (0.42, 1.9)	0.89 (0.42, 1.9)	.	0
	NW vs. control		2	0.69 (0.4, 1.18)	.	0.69 (0.4, 1.18)	.	1
	NW vs. TLS		0	.	0.76 (0.41, 1.39)	0.76 (0.41, 1.39)	.	0
	TLS vs. control		9	0.91 (0.69, 1.2)	.	0.91 (0.69, 1.2)	.	1
	display of NFt along with treatment and control group: NFt absent
	HW vs. control	32	13	0.62 (0.5, 0.76)	0.58 (0.14, 2.46)	0.62 (0.5, 0.76)	0.938643	0.979803	25.78	0.004
	HW vs. NS		0	.	1.01 (0.73, 1.39)	1.01 (0.73, 1.39)	.	0
	HW vs. NW		1	1.22 (0.56, 2.67)	0.99 (0.72, 1.38)	1.03 (0.76, 1.39)	0.637492	0.150954
	HW vs. TLS		0	.	0.88 (0.65, 1.2)	0.88 (0.65, 1.2)	.	0
	NS vs. control		4	0.63 (0.44, 0.9)	0.59 (0.41, 0.86)	0.61 (0.47, 0.79)	0.810821	0.524612
	NS vs. NW		6	1 (0.74, 1.36)	1.07 (0.65, 1.75)	1.02 (0.79, 1.32)	0.821501	0.723159
	NS vs. TLS		6	1.03 (0.76, 1.4)	0.59 (0.36, 0.95)	0.88 (0.68, 1.14)	0.0505174	0.712053
	NW vs. control		6	0.59 (0.44, 0.81)	0.61 (0.43, 0.88)	0.6 (0.48, 0.76)	0.903581	0.572158
	NW vs. TLS		8	0.94 (0.72, 1.22)	0.63 (0.38, 1.04)	0.86 (0.68, 1.09)	0.168464	0.781996
	TLS vs. control		7	0.85 (0.64, 1.13)	0.48 (0.33, 0.71)	0.7 (0.56, 0.88)	0.0202738	0.645309
Probability of selecting more healthful options	sex: primarily female
	HW vs. control	18	4	1.83 (0.73, 4.58)	.	1.83 (0.73, 4.58)	.	1	4.98	0.083
	HW vs. NS		0	.	1.42 (0.3, 6.76)	1.42 (0.3, 6.76)	.	0
	HW vs. NW		0	.	0.25 (0.08, 0.74)	0.25 (0.08, 0.74)	.	0
	HW vs. TLS		0	.	0.98 (0.27, 3.64)	0.98 (0.27, 3.64)	.	0
	NS vs. control		2	1.28 (0.36, 4.51)	.	1.28 (0.36, 4.51)	.	1
	NS vs. NW		0	.	0.17 (0.04, 0.7)	0.17 (0.04, 0.7)	.	0
	NS vs. TLS		0	.	0.69 (0.14, 3.31)	0.69 (0.14, 3.31)	.	0
	NW vs. control		9	7.67 (4.12, 14.27)	2.21 (0.04, 109.44)	7.44 (4.03, 13.74)	0.537306	0.975274
	NW vs. TLS		1	1.03 (0.17, 6.4)	7.93 (2.17, 28.96)	4.01 (1.39, 11.53)	0.0740595	0.334525
	TLS vs. control		4	1.36 (0.52, 3.6)	86.08 (2.81, 2640.09)	1.86 (0.73, 4.72)	0.0224293	0.925811
	sex: eually distributed
	HW vs. control	25	9	1.6 (1.27, 2.02)	1.23 (0.32, 4.73)	1.59 (1.26, 2)	0.702401	0.971388	10.42	0.2371
	HW vs. NS		0	.	0.81 (0.57, 1.15)	0.81 (0.57, 1.15)	.	0
	HW vs. NW		1	0.82 (0.39, 1.71)	1.18 (0.83, 1.68)	1.11 (0.8, 1.52)	0.377607	0.186276
	HW vs. TLS		0	.	0.92 (0.67, 1.24)	0.92 (0.67, 1.24)	.	0
	NS vs. control		2	1.56 (0.99, 2.45)	2.24 (1.59, 3.15)	1.96 (1.49, 2.58)	0.20998	0.363167
	NS vs. NW		6	1.5 (1.14, 1.97)	0.86 (0.47, 1.58)	1.37 (1.06, 1.75)	0.10379	0.833041
	NS vs. TLS		6	1.09 (0.83, 1.43)	1.31 (0.74, 2.32)	1.13 (0.89, 1.44)	0.569829	0.817742
	NW vs. control		4	1.37 (0.99, 1.89)	1.52 (1.07, 2.15)	1.44 (1.13, 1.82)	0.666493	0.534644
	NW vs. TLS		7	0.79 (0.61, 1.02)	0.96 (0.61, 1.51)	0.83 (0.66, 1.03)	0.461024	0.764162
	TLS vs. control		7	1.64 (1.27, 2.11)	2.01 (1.35, 2.99)	1.74 (1.4, 2.15)	0.392358	0.710309
	age: primarily adults
	HW vs. control	39	11	1.64 (1.22, 2.2)	6 (1.02, 35.32)	1.7 (1.27, 2.27)	0.157624	0.973136	63.49	< 0.0001
	HW vs. NS		0	.	0.66 (0.42, 1.01)	0.66 (0.42, 1.01)	.	0
	HW vs. NW		1	0.82 (0.31, 2.2)	0.54 (0.36, 0.8)	0.57 (0.39, 0.83)	0.433886	0.141672
	HW vs. TLS		0	.	0.75 (0.51, 1.11)	0.75 (0.51, 1.11)	.	0
	NS vs. control		3	1.24 (0.73, 2.1)	4.2 (2.74, 6.43)	2.59 (1.86, 3.61)	0.000422	0.393659
	NS vs. NW		6	1.52 (1.03, 2.23)	0.2 (0.11, 0.38)	0.87 (0.63, 1.2)	6.63e-08	0.723098
	NS vs. TLS		6	1.09 (0.75, 1.6)	1.32 (0.7, 2.49)	1.15 (0.83, 1.6)	0.619804	0.735197
	NW vs. control		12	4.25 (3.16, 5.72)	1.33 (0.85, 2.09)	2.99 (2.33, 3.83)	2.35e-05	0.695849
	NW vs. TLS		8	0.81 (0.58, 1.13)	3.58 (2.23, 5.74)	1.33 (1.01, 1.74)	4.57e-07	0.665538
	TLS vs. control		11	1.58 (1.17, 2.15)	4.85 (3.08, 7.62)	2.25 (1.75, 2.91)	6.2e-05	0.684816
	age: primarily children and adolescents
	HW vs. control	2	1	1.89 (1.46, 2.45)	.	1.89 (1.46, 2.45)	.	1	0	.
	HW vs. NS		0	.	0.88 (0.62, 1.25)	0.88 (0.62, 1.25)	.	0
	NS vs. control		1	2.14 (1.7, 2.69)	.	2.14 (1.7, 2.69)	.	1
	Setting: laboratory setting and field survey
	HW vs. control	41	13	1.67 (1.27, 2.18)	5.93 (1.02, 34.4)	1.72 (1.32, 2.24)	0.161412	0.977279	64.27	< 0.0001
	HW vs. NS		0	.	0.68 (0.45, 1.01)	0.68 (0.45, 1.01)	.	0
	HW vs. NW		1	0.82 (0.31, 2.18)	0.55 (0.37, 0.8)	0.58 (0.41, 0.82)	0.450552	0.130038
	HW vs. TLS		0	.	0.77 (0.54, 1.11)	0.77 (0.54, 1.11)	.	0
	NS vs. control		4	1.42 (0.9, 2.23)	4.19 (2.74, 6.39)	2.53 (1.86, 3.45)	0.000607953	0.463489
	NS vs. NW		6	1.52 (1.04, 2.22)	0.23 (0.13, 0.41)	0.85 (0.62, 1.17)	8.84585e-08	0.69264
	NS vs. TLS		6	1.09 (0.75, 1.6)	1.25 (0.69, 2.24)	1.14 (0.83, 1.56)	0.715574	0.706322
	NW vs. control		12	4.24 (3.16, 5.69)	1.29 (0.82, 2.03)	2.97 (2.32, 3.8)	1.49317e-05	0.70192
	NW vs. TLS		7	0.76 (0.53, 1.08)	3.57 (2.24, 5.71)	1.33 (1.01, 1.77)	2.31075e-07	0.633387
	TLS vs. control		11	1.58 (1.17, 2.15)	4.81 (3.04, 7.59)	2.23 (1.73, 2.87)	7.46746e-05	0.692982
	Setting: real-world setting
	HW vs. control	7	1	1.12 (0.65, 1.94)	.	1.12 (0.65, 1.94)	.	1	0.19	0.659
	HW vs. NW		0	.	0.76 (0.38, 1.51)	0.76 (0.38, 1.51)	.	0
	HW vs. TLS		0	.	0.84 (0.46, 1.55)	0.84 (0.46, 1.55)	.	0
	NW vs. control		1	1.36 (0.78, 2.37)	1.65 (0.87, 3.13)	1.47 (0.97, 2.25)	0.652026	0.569779
	NW vs. TLS		1	1.22 (0.68, 2.18)	1 (0.54, 1.87)	1.11 (0.73, 1.7)	0.652026	0.534716
	TLS vs. control		4	1.35 (1.03, 1.78)	1.11 (0.5, 2.48)	1.32 (1.02, 1.72)	0.652026	0.895504
	types of foods and drinks: multiple
	HW vs. control	17	1	1.1 (0.51, 2.39)	.	1.1 (0.51, 2.39)	.	1	9.43	0.3071
	HW vs. NS		0	.	0.64 (0.28, 1.46)	0.64 (0.28, 1.46)	.	0
	HW vs. NW		0	.	0.82 (0.36, 1.88)	0.82 (0.36, 1.88)	.	0
	HW vs. TLS		0	.	0.68 (0.3, 1.57)	0.68 (0.3, 1.57)	.	0
	NS vs. control		4	1.41 (0.96, 2.08)	2.27 (1.45, 3.54)	1.73 (1.29, 2.31)	0.115647	0.572379
	NS vs. NW		6	1.51 (1.09, 2.09)	0.79 (0.44, 1.41)	1.29 (0.97, 1.72)	0.0561219	0.76181
	NS vs. TLS		6	1.09 (0.79, 1.51)	1.02 (0.58, 1.8)	1.08 (0.81, 1.42)	0.8401	0.754359
	NW vs. control		4	1.39 (0.94, 2.06)	1.27 (0.82, 1.97)	1.34 (1, 1.79)	0.764431	0.553006
	NW vs. TLS		8	0.81 (0.61, 1.07)	1.01 (0.5, 2.05)	0.83 (0.64, 1.08)	0.569914	0.861793
	TLS vs. control		5	1.53 (1.06, 2.21)	1.73 (1.11, 2.7)	1.61 (1.21, 2.13)	0.678234	0.598508
	types of foods and drinks: single
	HW vs. control	31	13	1.67 (1.34, 2.09)	38.16 (8.08, 180.26)	1.78 (1.43, 2.22)	9.19e-05	0.979807	16.48	0.0003
	HW vs. NW		1	0.82 (0.36, 1.88)	0.22 (0.15, 0.33)	0.29 (0.2, 0.41)	0.005532	0.187041
	HW vs. TLS		0	.	1.2 (0.86, 1.69)	1.2 (0.86, 1.69)	.	0
	NW vs. control		9	6.39 (4.73, 8.65)	3.34 (0.75, 14.89)	6.23 (4.64, 8.38)	0.403544	0.960786
	NW vs. TLS		0	.	4.22 (2.85, 6.24)	4.22 (2.85, 6.24)	.	0
	TLS vs. control		10	1.48 (1.14, 1.91)	.	1.48 (1.14, 1.91)	.	1
	display of NFt along with treatment and control group: NFt present
	NW vs. control	9	1	1.36 (0.5, 3.71)	.	1.36 (0.5, 3.71)	.	1	0	.
	NW vs. TLS		0	.	0.81 (0.27, 2.37)	0.81 (0.27, 2.37)	.	0
	TLS vs. control		8	1.68 (1.14, 2.47)	.	1.68 (1.14, 2.47)	.	1
	display of NFt along with treatment and control group: NFt absent
	HW vs. control	39	14	1.61 (1.26, 2.06)	5.61 (1.05, 30.04)	1.65 (1.3, 2.11)	0.149068	0.979245	75.41	< 0.0001
	HW vs. NS		0	.	0.67 (0.45, 0.97)	0.67 (0.45, 0.97)	.	0
	HW vs. NW		1	0.82 (0.32, 2.09)	0.54 (0.38, 0.77)	0.57 (0.41, 0.8)	0.4189	0.124852
	HW vs. TLS		0	.	0.76 (0.53, 1.08)	0.76 (0.53, 1.08)	.	0
	NS vs. control		4	1.41 (0.92, 2.18)	4.21 (2.78, 6.39)	2.49 (1.84, 3.35)	0.00035	0.482934
	NS vs. NW		6	1.51 (1.05, 2.17)	0.26 (0.15, 0.43)	0.86 (0.64, 1.16)	5.52e-08	0.681568
	NS vs. TLS		6	1.09 (0.76, 1.57)	1.27 (0.71, 2.27)	1.14 (0.84, 1.55)	0.667378	0.724823
	NW vs. control		12	4.17 (3.15, 5.52)	1.2 (0.78, 1.86)	2.89 (2.29, 3.67)	2.67e-06	0.707324
	NW vs. TLS		8	0.81 (0.59, 1.1)	4.85 (2.92, 8.06)	1.33 (1.02, 1.73)	4.1e-09	0.721975
	TLS vs. control		7	1.33 (0.94, 1.88)	4.44 (2.93, 6.72)	2.18 (1.67, 2.85)	1.17e-05	0.588394
Purchase intention for less healthful/more healthful products (RMD and SE)
Purchae intention for less healthful options	sex: primarily female
	HW vs. control	5	3	-0.062 (-0.135, 0.011)	.	-0.062 (-0.135, 0.011)	.	1	0	.
	HW vs. NS		0	.	-0.056 (-0.332, 0.221)	-0.056 (-0.332, 0.221)	.	0
	HW vs. TLS		0	.	0.088 (-0.082, 0.258)	0.088 (-0.082, 0.258)	.	0
	NS vs. control		1	-0.006 (-0.273, 0.261)	.	-0.006 (-0.273, 0.261)	.	1
	NS vs. TLS		0	.	0.144 (-0.164, 0.452)	0.144 (-0.164, 0.452)	.	0
	TLS vs. control		1	-0.15 (-0.303, 0.003)	.	-0.15 (-0.303, 0.003)	.	1
	sex: eually distributed
	HW vs. control	10	2	-0.092 (-0.327, 0.143)	-0.436 (-1.109, 0.238)	-0.129 (-0.351, 0.093)	0.344642	0.990071	1.4	0.8451
	HW vs. NW		1	0.01 (-0.331, 0.351)	0.273 (-0.061, 0.608)	0.144 (-0.095, 0.383)	0.279683	0.128008
	HW vs. TLS		0	.	-0.043 (-0.304, 0.218)	-0.043 (-0.304, 0.218)	.	0
	NW vs. control		6	-0.289 (-0.424, -0.154)	-0.073 (-0.554, 0.408)	-0.273 (-0.403, -0.143)	0.396733	0.999182
	NW vs. TLS		2	-0.165 (-0.396, 0.066)	-0.215 (-0.472, 0.042)	-0.187 (-0.359, -0.015)	0.775639	0.982942
	TLS vs. control		5	-0.086 (-0.238, 0.065)	-0.079 (-0.597, 0.439)	-0.086 (-0.231, 0.059)	0.97781	0.983878
	types of foods and drinks: multiple
	HW vs. control	5	1	0.03 (-0.304, 0.364)	.	0.03 (-0.304, 0.364)	.	1	0.2	0.907
	HW vs. NW		0	.	0.298 (-0.084, 0.68)	0.298 (-0.084, 0.68)	.	0
	HW vs. TLS		0	.	0.132 (-0.252, 0.515)	0.132 (-0.252, 0.515)	.	0
	NW vs. control		3	-0.275 (-0.465, -0.085)	-0.144 (-0.951, 0.663)	-0.268 (-0.453, -0.083)	0.756456	0.999754
	NW vs. TLS		2	-0.165 (-0.398, 0.068)	-0.172 (-0.653, 0.308)	-0.166 (-0.376, 0.043)	0.977534	0.985127
	TLS vs. control		3	-0.109 (-0.303, 0.085)	0.009 (-0.766, 0.784)	-0.102 (-0.29, 0.086)	0.771987	0.985437
	types of foods and drinks: single
	HW vs. control	11	4	-0.096 (-0.209, 0.016)	-0.598 (-1.162, -0.034)	-0.116 (-0.227, -0.005)	0.0876664	0.997426	3.58	0.167
	HW vs. NS		0	.	-0.11 (-0.453, 0.234)	-0.11 (-0.453, 0.234)	.	0
	HW vs. NW		1	0.01 (-0.231, 0.251)	0.288 (0.08, 0.496)	0.169 (0.012, 0.327)	0.0870608	0.244861
	HW vs. TLS		0	.	-0.079 (-0.244, 0.086)	-0.079 (-0.244, 0.086)	.	0
	NS vs. control		1	-0.006 (-0.331, 0.319)	.	-0.006 (-0.331, 0.319)	.	1
	NS vs. NW		0	.	0.279 (-0.071, 0.629)	0.279 (-0.071, 0.629)	.	0
	NS vs. TLS		0	.	0.031 (-0.316, 0.378)	0.031 (-0.316, 0.378)	.	0
	NW vs. control		3	-0.304 (-0.439, -0.169)	-0.002 (-0.522, 0.518)	-0.285 (-0.415, -0.155)	0.269872	0.985349
	NW vs. TLS		0	.	-0.248 (-0.427, -0.069)	-0.248 (-0.427, -0.069)	.	0
	TLS vs. control		4	-0.037 (-0.16, 0.085)	.	-0.037 (-0.16, 0.085)	.	1
Purchae intention for more healthful options	sex: primarily female
	HW vs. control	3	1	-0.023 (-0.052, 0.006)	.	-0.023 (-0.052, 0.006)	.	1	0	.
	HW vs. NS		0	.	-0.148 (-0.337, 0.041)	-0.148 (-0.337, 0.041)	.	0
	HW vs. NW		0	.	0.277 (0.242, 0.312)	0.277 (0.242, 0.312)	.	0
	NS vs. control		1	0.125 (-0.061, 0.311)	NA (NA, NA)	0.125 (-0.061, 0.311)	.	1
	NS vs. NW		0	.	0.425 (0.238, 0.612)	0.425 (0.238, 0.612)	.	0
	NW vs. control		1	-0.3 (-0.32, -0.28)	.	-0.3 (-0.32, -0.28)	.	1
	sex: eually distributed
	HW vs. control	3	2	0.401 (0.107, 0.694)	.	0.401 (0.107, 0.694)	.	1
	HW vs. NW		0	.	0.459 (-0.033, 0.951)	0.459 (-0.033, 0.951)	.	0
	HW vs. TLS		0	.	0.336 (-0.157, 0.83)	0.336 (-0.157, 0.83)	.	0
	NW vs. control		1	-0.061 (-0.456, 0.334)	.	-0.058 (-0.454, 0.337)	.	1
	NW vs. TLS		1	-0.12 (-0.515, 0.275)	.	-0.123 (-0.517, 0.272)	.	1
	TLS vs. control		1	0.067 (-0.33, 0.464)	.	0.064 (-0.332, 0.461)	.	1
Change in overall healthfulness of purchased products (RMD and SE)
Overall healthfulness of purchased products	sex: primarily female
	NS vs. control	8	5	0.052 (0.032, 0.072)	0.048 (-0.017, 0.113)	0.052 (0.032, 0.071)	0.905362	0.859914	0.83	0.8414
	NS vs. NW		0	.	0.019 (-0.008, 0.046)	0.019 (-0.008, 0.046)	.	0
	NS vs. TLS		2	0.015 (-0.006, 0.036)	0.04 (-0.015, 0.096)	0.018 (-0.001, 0.038)	0.402146	0.835255
	NW vs. control		1	0.03 (0.007, 0.053)	0.048 (-0.005, 0.101)	0.033 (0.012, 0.054)	0.537785	0.845495
	NW vs. TLS		1	0.002 (-0.021, 0.025)	-0.017 (-0.072, 0.038)	-0.001 (-0.022, 0.02)	0.537785	0.971621
	TLS vs. control		5	0.033 (0.019, 0.048)	0.045 (-0.113, 0.202)	0.034 (0.019, 0.048)	0.891275	0.99889
	sex: eually distributed
	NW vs. control	3	1	-0.542 (-1.15, 0.066)	0 (-0.871, 0.871)	-0.364 (-0.863, 0.134)	0.317311	0.881967	38.53	< 0.0001
	NW vs. TLS		1	0 (-0.613, 0.613)	-0.542 (-1.409, 0.325)	-0.181 (-0.681, 0.32)	0.317311	0.445902
	TLS vs. control		1	0 (-0.619, 0.619)	0.542 (-0.322, 1.406)	0.184 (-0.319, 0.687)	0.317311	0.672131
	types of foods and drinks: multiple
	NS vs. control	9	5	0.052 (0.032, 0.071)	0.046 (-0.015, 0.108)	0.051 (0.033, 0.07)	0.863516	0.859839	0.66	0.9556
	NS vs. NW		0	.	0.019 (-0.006, 0.044)	0.019 (-0.006, 0.044)	.	0
	NS vs. TLS		2	0.015 (-0.005, 0.035)	0.042 (-0.011, 0.094)	0.018 (0, 0.037)	0.357076	0.835174
	NW vs. control		1	0.03 (0.008, 0.052)	0.045 (-0.002, 0.093)	0.033 (0.013, 0.052)	0.560862	0.844348
	NW vs. TLS		2	0.002 (-0.019, 0.023)	-0.015 (-0.067, 0.037)	0 (-0.02, 0.019)	0.549723	0.971465
	TLS vs. control		5	0.033 (0.019, 0.047)	0.037 (-0.099, 0.173)	0.033 (0.019, 0.047)	0.954252	0.998815
	types of foods and drinks: single
	NW vs. control	3	1	0.542 (0.483, 0.601)	.	0.542 (0.483, 0.601)	.	1	0	.
	NW vs. TLS		0	.	0.517 (0.435, 0.599)	0.517 (0.435, 0.599)	.	0
	TLS vs. control		2	0.025 (-0.032, 0.082)	.	0.025 (-0.032, 0.082)	.	1
Change in energy content of purchased products (RMD and SE)
Total energy of purchased products	sex: primarily female
	NS vs. control	2	2	-0.063 (-0.143, 0.017)	.	-0.064 (-0.144, 0.016)	.	0.998729	0	.
	NS vs. TLS		2	-0.009 (-0.089, 0.072)	.	-0.007 (-0.088, 0.073)	.	0.998729
	TLS vs. control		2	-0.057 (-0.138, 0.024)	.	-0.057 (-0.137, 0.024)	.	1
	sex: eually distributed
	HW vs. control	5	2	-0.02 (-0.124, 0.084)	-0.091 (-0.468, 0.286)	-0.025 (-0.126, 0.076)	0.72282	0.93757	7.81	0.0987
	HW vs. NS		0	.	0.018 (-0.11, 0.147)	0.018 (-0.11, 0.147)	.	0
	HW vs. NW		1	0.09 (-0.118, 0.298)	0.107 (-0.022, 0.237)	0.103 (-0.007, 0.212)	0.889141	0.188181
	HW vs. TLS		0	.	0.047 (-0.076, 0.171)	0.047 (-0.076, 0.171)	.	0
	NS vs. control		1	-0.03 (-0.122, 0.062)	-0.098 (-0.284, 0.088)	-0.043 (-0.126, 0.039)	0.520798	0.742186
	NS vs. NW		1	0.06 (-0.032, 0.152)	0.201 (0, 0.403)	0.084 (0.001, 0.168)	0.210578	0.742585
	NS vs. TLS		1	0.04 (-0.052, 0.132)	-0.121 (-0.46, 0.218)	0.029 (-0.06, 0.118)	0.367698	0.959657
	NW vs. control		3	-0.131 (-0.185, -0.077)	-0.044 (-0.315, 0.227)	-0.128 (-0.181, -0.075)	0.538026	0.999379
	NW vs. TLS		1	-0.02 (-0.112, 0.072)	-0.144 (-0.289, 0.001)	-0.055 (-0.133, 0.022)	0.157665	0.662299
	TLS vs. control		2	-0.054 (-0.133, 0.025)	-0.196 (-0.402, 0.011)	-0.072 (-0.146, 0.001)	0.210578	0.782529
	types of foods and drinks: multiple
	NS vs. control	4	3	-0.054 (-0.106, -0.003)	0.013 (-0.304, 0.329)	-0.053 (-0.103, -0.002)	0.68326	0.987973	0.74	0.8637
	NS vs. NW		1	0.06 (-0.033, 0.153)	-0.022 (-0.192, 0.148)	0.041 (-0.041, 0.123)	0.405654	0.74422
	NS vs. TLS		3	0.007 (-0.045, 0.059)	-0.06 (-0.377, 0.256)	0.005 (-0.046, 0.056)	0.680674	0.987973
	NW vs. control		1	-0.09 (-0.183, 0.003)	-0.104 (-0.272, 0.063)	-0.093 (-0.175, -0.012)	0.882358	0.744025
	NW vs. TLS		1	-0.02 (-0.113, 0.073)	-0.086 (-0.253, 0.081)	-0.036 (-0.117, 0.046)	0.501095	0.744025
	TLS vs. control		4	-0.058 (-0.107, -0.009)	.	-0.058 (-0.107, -0.008)	.	1
	types of foods and drinks: single
	HW vs. control	3	2	-0.022 (-0.11, 0.066)	-0.152 (-0.492, 0.188)	-0.03 (-0.115, 0.055)	0.467647	0.93757	0.66	0.7205
	HW vs. NW		1	0.09 (-0.106, 0.286)	0.14 (0.046, 0.235)	0.131 (0.046, 0.216)	0.650585	0.188188
	NW vs. control		2	-0.161 (-0.167, -0.155)	.	-0.161 (-0.167, -0.155)	.	0.999775
	display of NFt along with treatment and control group: NFt present
	NS vs. control	3	2	-0.063 (-0.143, 0.017)	.	-0.064 (-0.144, 0.016)	.	0.998729	0	.
	NS vs. NW		0	.	0.097 (-0.033, 0.227)	0.097 (-0.033, 0.227)	.	0
	NS vs. TLS		2	-0.009 (-0.089, 0.072)	.	-0.007 (-0.088, 0.073)	.	0.998729
	NW vs. control		1	-0.161 (-0.263, -0.059)	.	-0.161 (-0.263, -0.059)	.	1
	NW vs. TLS		0	.	-0.104 (-0.235, 0.026)	-0.104 (-0.235, 0.026)	.	0
	TLS vs. control		2	-0.057 (-0.138, 0.024)	.	-0.057 (-0.137, 0.024)	.	1
	display of NFt along with treatment and control group: NFt absent
	HW vs. control	4	2	-0.022 (-0.11, 0.066)	-0.001 (-0.359, 0.358)	-0.021 (-0.106, 0.064)	0.909898	0.943599	0.76	0.8587
	HW vs. NS		0	.	0.005 (-0.096, 0.106)	0.005 (-0.096, 0.106)	.	0
	HW vs. NW		1	0.09 (-0.106, 0.286)	0.058 (-0.055, 0.17)	0.066 (-0.032, 0.163)	0.778411	0.24727
	HW vs. TLS		0	.	0.04 (-0.059, 0.139)	0.04 (-0.059, 0.139)	.	0
	NS vs. control		1	-0.03 (-0.089, 0.029)	0.039 (-0.193, 0.271)	-0.026 (-0.083, 0.031)	0.572906	0.939612
	NS vs. NW		1	0.06 (0.001, 0.119)	0.081 (-0.283, 0.446)	0.061 (0.002, 0.119)	0.909898	0.97462
	NS vs. TLS		1	0.04 (-0.019, 0.099)	-0.081 (-0.373, 0.211)	0.035 (-0.022, 0.093)	0.427557	0.961054
	NW vs. control		2	-0.089 (-0.145, -0.033)	-0.038 (-0.273, 0.197)	-0.086 (-0.141, -0.032)	0.677576	0.945476
	NW vs. TLS		1	-0.02 (-0.079, 0.039)	-0.097 (-0.314, 0.12)	-0.025 (-0.082, 0.032)	0.503967	0.931735
	TLS vs. control		2	-0.061 (-0.115, -0.007)	-0.082 (-0.447, 0.283)	-0.061 (-0.115, -0.008)	0.909898	0.978558
Change in sodium/salt content of purchased products (RMD and SE)
Total salt/sodium of purchased products	display of NFt along with treatment and control group: NFt present
	NS vs. control	2	2	-0.033 (-0.156, 0.089)	.	-0.032 (-0.155, 0.09)	.	0.999941	0	.
	NS vs. TLS		2	0.012 (-0.111, 0.134)	.	0.011 (-0.112, 0.133)	.	0.999941
	TLS vs. control		2	-0.041 (-0.164, 0.081)	.	-0.043 (-0.166, 0.08)	.	1
	display of NFt along with treatment and control group: NFt absent
	NS vs. control	2	1	-0.02 (-0.098, 0.058)	0.12 (-0.295, 0.535)	-0.015 (-0.092, 0.062)	0.515735	0.965517	0.42	0.5157
	NS vs. NW		1	0.06 (-0.018, 0.138)	.	0.06 (-0.018, 0.138)	.	1
	NS vs. TLS		1	0.06 (-0.018, 0.138)	-0.08 (-0.495, 0.335)	0.055 (-0.022, 0.132)	0.515735	0.965517
	NW vs. control		1	-0.08 (-0.158, -0.002)	0.06 (-0.355, 0.475)	-0.075 (-0.152, 0.002)	0.515735	0.965517
	NW vs. TLS		1	0 (-0.078, 0.078)	-0.14 (-0.555, 0.275)	-0.005 (-0.082, 0.072)	0.515735	0.965517
	TLS vs. control		2	-0.07 (-0.143, 0.002)	.	-0.07 (-0.143, 0.002)	.	1
Sodium/salt per 100g/ml of purchased products	types of foods and drinks: multiple
	NS vs. control	5	3	-0.086 (-0.151, -0.022)	-0.223 (-0.539, 0.092)	-0.092 (-0.155, -0.029)	0.404051	0.993853	2.98	0.3948
	NS vs. NW		0	.	-0.008 (-0.119, 0.103)	-0.008 (-0.119, 0.103)	.	0
	NS vs. TLS		2	-0.034 (-0.103, 0.034)	-0.037 (-0.271, 0.198)	-0.035 (-0.1, 0.031)	0.98618	0.990806
	NW vs. control		1	-0.07 (-0.248, 0.108)	-0.091 (-0.221, 0.039)	-0.084 (-0.189, 0.021)	0.852387	0.191818
	NW vs. TLS		2	-0.017 (-0.114, 0.08)	-0.148 (-0.509, 0.213)	-0.026 (-0.12, 0.067)	0.492955	0.947196
	TLS vs. control		3	-0.057 (-0.119, 0.006)	-0.068 (-0.32, 0.184)	-0.057 (-0.118, 0.003)	0.931514	0.991578
	types of foods and drinks: single
	NS vs. control	2	1	-0.09 (-0.149, -0.031)	.	-0.09 (-0.149, -0.031)	.	1	0	.
	NS vs. NW		0	.	-0.12 (-0.191, -0.049)	-0.12 (-0.191, -0.049)	.	0
	NS vs. TLS		0	.	-0.11 (-0.181, -0.039)	-0.11 (-0.181, -0.039)	.	0
	NW vs. control		1	0.03 (-0.009, 0.069)	.	0.03 (-0.009, 0.069)	.	1
	NW vs. TLS		1	0.01 (-0.029, 0.049)	.	0.01 (-0.029, 0.049)	.	1
	TLS vs. control		1	0.02 (-0.019, 0.059)	.	0.02 (-0.019, 0.059)	.	1
Change in sugar content of purchased products (RMD and SE)
Total sugar of purchased products	sex: primarily female
	NS vs. control	2	2	-0.028 (-0.161, 0.104)	.	-0.027 (-0.159, 0.106)	.	0.99509	0	.
	NS vs. TLS		2	0.005 (-0.127, 0.138)	.	0.004 (-0.128, 0.137)	.	0.99509
	TLS vs. control		2	-0.029 (-0.163, 0.105)	.	-0.031 (-0.165, 0.103)	.	1
	sex: female and male equally distributed
	HW vs. control	5	2	-0.003 (-0.25, 0.244)	-0.334 (-0.965, 0.296)	-0.047 (-0.277, 0.183)	0.337332	0.741941	8.55	0.036
	HW vs. NS		0	.	-0.009 (-0.36, 0.341)	-0.009 (-0.36, 0.341)	.	0
	HW vs. NW		2	-0.018 (-0.268, 0.232)	0.294 (-0.318, 0.906)	0.027 (-0.205, 0.258)	0.355029	0.733859
	HW vs. TLS		0	.	-0.017 (-0.324, 0.291)	-0.017 (-0.324, 0.291)	.	0
	NS vs. control		1	-0.05 (-0.377, 0.277)	0 (-0.585, 0.586)	-0.038 (-0.323, 0.247)	0.882865	0.730329
	NS vs. NW		1	0.05 (-0.277, 0.377)	-0.021 (-0.669, 0.628)	0.036 (-0.256, 0.327)	0.848893	0.730791
	NS vs. TLS		1	-0.01 (-0.337, 0.317)	0.008 (-0.828, 0.844)	-0.008 (-0.312, 0.297)	0.969387	0.916705
	NW vs. control		4	-0.072 (-0.239, 0.095)	-0.12 (-1, 0.761)	-0.074 (-0.238, 0.091)	0.917379	0.999531
	NW vs. TLS		1	-0.05 (-0.377, 0.277)	-0.035 (-0.409, 0.339)	-0.043 (-0.289, 0.203)	0.951889	0.564662
	TLS vs. control		2	-0.035 (-0.27, 0.2)	0.011 (-0.676, 0.698)	-0.03 (-0.253, 0.192)	0.901439	0.813624
	types of foods and drinks: multiple
	HW vs. control	5	1	0.03 (-0.139, 0.199)	-0.332 (-0.755, 0.091)	-0.02 (-0.177, 0.137)	0.11954	0.881332	2.23	0.6933
	HW vs. NS		0	.	-0.003 (-0.18, 0.174)	-0.003 (-0.18, 0.174)	.	0
	HW vs. NW		1	-0.07 (-0.239, 0.099)	0.292 (-0.131, 0.715)	-0.02 (-0.177, 0.137)	0.11954	0.881332
	HW vs. TLS		0	.	-0.001 (-0.175, 0.173)	-0.001 (-0.175, 0.173)	.	0
	NS vs. control		3	-0.036 (-0.136, 0.065)	0.167 (-0.149, 0.483)	-0.017 (-0.113, 0.079)	0.231369	0.921609
	NS vs. NW		1	0.05 (-0.127, 0.227)	-0.099 (-0.295, 0.097)	-0.017 (-0.148, 0.114)	0.269593	0.464818
	NS vs. TLS		3	0 (-0.1, 0.101)	0.03 (-0.392, 0.453)	0.002 (-0.096, 0.1)	0.891898	0.966569
	NW vs. control		2	0.012 (-0.111, 0.135)	-0.079 (-0.393, 0.235)	0 (-0.114, 0.114)	0.597087	0.889078
	NW vs. TLS		1	-0.05 (-0.227, 0.127)	0.094 (-0.091, 0.28)	0.019 (-0.109, 0.147)	0.269865	0.460564
	TLS vs. control		4	-0.032 (-0.123, 0.058)	0.316 (-0.135, 0.766)	-0.019 (-0.107, 0.07)	0.137585	0.953884
	types of foods and drinks: single
	HW vs. control	2	1	-0.05 (-0.266, 0.166)	-0.292 (-0.779, 0.195)	-0.09 (-0.287, 0.107)	0.373181	0.83613	0.96	0.3264
	HW vs. NW		1	0.06 (-0.175, 0.295)	0.256 (-0.106, 0.618)	0.118 (-0.079, 0.315)	0.373181	0.7027
	NW vs. control		2	-0.208 (-0.214, -0.202)	.	-0.208 (-0.214, -0.202)	.	1
	display of NFt along with treatment and control group: NFt present
	HW vs. control	4	1	0.03 (-0.32, 0.38)	-0.577 (-1.494, 0.34)	-0.047 (-0.374, 0.28)	0.225426	0.735532	5.85	0.0156
	HW vs. NS		0	.	-0.023 (-0.434, 0.388)	-0.023 (-0.434, 0.388)	.	0
	HW vs. NW		1	-0.07 (-0.42, 0.28)	0.537 (-0.38, 1.454)	0.007 (-0.32, 0.334)	0.225426	0.735532
	HW vs. TLS		0	.	-0.02 (-0.431, 0.391)	-0.02 (-0.431, 0.391)	.	0
	NS vs. control		2	-0.026 (-0.275, 0.223)	.	-0.024 (-0.273, 0.225)	.	0.99509
	NS vs. NW		0	.	0.03 (-0.319, 0.38)	0.03 (-0.319, 0.38)	.	0
	NS vs. TLS		2	0.005 (-0.244, 0.254)	.	0.003 (-0.246, 0.252)	.	0.99509
	NW vs. control		2	-0.053 (-0.299, 0.192)	.	-0.054 (-0.3, 0.191)	.	1
	NW vs. TLS		0	.	-0.027 (-0.378, 0.323)	-0.027 (-0.378, 0.323)	.	0
	TLS vs. control		2	-0.025 (-0.275, 0.225)	.	-0.027 (-0.277, 0.222)	.	1
	display of NFt along with treatment and control group: NFt absent
	HW vs. control	3	1	-0.05 (-0.266, 0.166)	-0.001 (-0.522, 0.52)	-0.043 (-0.242, 0.156)	0.864343	0.853848	0.03	0.9856
	HW vs. NS		0	.	0.004 (-0.204, 0.212)	0.004 (-0.204, 0.212)	.	0
	HW vs. NW		1	0.06 (-0.175, 0.295)	0.02 (-0.371, 0.412)	0.049 (-0.152, 0.251)	0.864343	0.734844
	HW vs. TLS		0	.	-0.005 (-0.211, 0.2)	-0.005 (-0.211, 0.2)	.	0
	NS vs. control		1	-0.05 (-0.128, 0.028)	-0.015 (-0.253, 0.223)	-0.047 (-0.121, 0.028)	0.7833	0.901983
	NS vs. NW		1	0.05 (-0.028, 0.128)	-0.096 (-0.546, 0.354)	0.046 (-0.032, 0.123)	0.531352	0.970538
	NS vs. TLS		1	-0.01 (-0.088, 0.068)	0.001 (-0.269, 0.271)	-0.009 (-0.084, 0.066)	0.938954	0.92238
	NW vs. control		2	-0.091 (-0.165, -0.017)	-0.107 (-0.379, 0.165)	-0.092 (-0.163, -0.021)	0.911787	0.931445
	NW vs. TLS		1	-0.05 (-0.128, 0.028)	-0.092 (-0.308, 0.125)	-0.055 (-0.129, 0.019)	0.722066	0.883853
	TLS vs. control		2	-0.037 (-0.102, 0.028)	-0.061 (-0.513, 0.391)	-0.037 (-0.102, 0.027)	0.918513	0.979603
Change in saturated fat content of purchased products (RMD and SE)
Total saturated fat of purchased products	sex: primarily female
	NS vs. control	2	2	-0.228 (-0.289, -0.166)	.	-0.229 (-0.29, -0.167)	.	1	0	.
	NS vs. TLS		2	-0.114 (-0.217, -0.011)	0.324 (-0.079, 0.726)	-0.087 (-0.187, 0.012)	0.0388469	0.928132
	TLS vs. control		2	-0.148 (-0.237, -0.059)	0.542 (-0.335, 1.42)	-0.141 (-0.23, -0.052)	0.124871	1
	sex: female and male equally distributed
	NS vs. control	3	1	-0.03 (-0.128, 0.068)	-0.053 (-0.31, 0.205)	-0.033 (-0.124, 0.059)	0.871616	0.873322	1.97	0.3731
	NS vs. NW		1	0.09 (-0.008, 0.188)	0.113 (-0.145, 0.37)	0.093 (0.001, 0.184)	0.871616	0.873322
	NS vs. TLS		0	.	0.107 (-0.01, 0.224)	0.107 (-0.01, 0.224)	.	0
	NW vs. control		2	-0.12 (-0.189, -0.051)	-0.549 (-1.143, 0.046)	-0.126 (-0.195, -0.057)	0.160229	0.986579
	NW vs. TLS		1	-0.02 (-0.138, 0.098)	0.079 (-0.085, 0.243)	0.014 (-0.082, 0.109)	0.335231	0.659819
	TLS vs. control		2	-0.141 (-0.22, -0.061)	-0.1 (-0.585, 0.385)	-0.139 (-0.218, -0.061)	0.871616	0.973695
	display of NFt along with treatment and control group: NFt present
	NS vs. control	2	2	-0.228 (-0.289, -0.166)	.	-0.229 (-0.29, -0.167)	.	1	0	.
	NS vs. TLS		2	-0.114 (-0.217, -0.011)	0.324 (-0.079, 0.726)	-0.087 (-0.187, 0.012)	0.0388469	0.928132
	TLS vs. control		2	-0.148 (-0.237, -0.059)	0.542 (-0.335, 1.42)	-0.141 (-0.23, -0.052)	0.124871	1
	display of NFt along with treatment and control group: NFt absent
	NS vs. control	3	1	-0.03 (-0.128, 0.068)	-0.053 (-0.31, 0.205)	-0.033 (-0.124, 0.059)	0.871616	0.873322	1.97	0.3731
	NS vs. NW		1	0.09 (-0.008, 0.188)	0.113 (-0.145, 0.37)	0.093 (0.001, 0.184)	0.871616	0.873322
	NS vs. TLS		0	.	0.107 (-0.01, 0.224)	0.107 (-0.01, 0.224)	.	0
	NW vs. control		2	-0.12 (-0.189, -0.051)	-0.549 (-1.143, 0.046)	-0.126 (-0.195, -0.057)	0.160229	0.986579
	NW vs. TLS		1	-0.02 (-0.138, 0.098)	0.079 (-0.085, 0.243)	0.014 (-0.082, 0.109)	0.335231	0.659819
	TLS vs. control		2	-0.141 (-0.22, -0.061)	-0.1 (-0.585, 0.385)	-0.139 (-0.218, -0.061)	0.871616	0.973695
