# Supplementary material for: Impact of color-coded and warning nutrition labelling schemes: A systematic review and network meta-analysis
Source: PLoS Med. 2021 Oct 5;18(10):e1003765. doi: 10.1371/journal.pmed.1003765 (PMC8491916; doi:10.1371/journal.pmed.1003765)
Supplement: S10 Table — (XLSX) [file pmed.1003765.s018.xlsx]

## Sheet: S10_Table
S10 Table. Risk of bias of randomised controlled trials included in the systematic review using the Revised Cochrane risk-of-bias tool for randomized trials (RoB 2).
article ID	study	Risk of bias arising from the randomization process				Risk of bias due to deviations from the intended interventions (effect of assignment to intervention)					Risk of bias due to missing outcome data		Risk of bias in measurement of the outcome						Risk of bias in selection of the reported result				Summary risk of bias
		1.1	1.2	1.3	overall	2.1	2.2	2.3	2.6	overall	3.1	overall	4.1	4.2	4.3	4.4	4.5	overall	5.1	5.2	5.3	overall
2	Bushman 1998	NI	NI	NI	SC	Y	NI	N	Y	LOW	Y	LOW	N	N	NI	Y	NI	HIGH	NI	NI	NI	SC	HIGH
10	Borgmeier 2009	Y	Y	N	LOW	Y	N	N	Y	LOW	Y	LOW	N	N	NI	Y	NI	HIGH	NI	NI	NI	SC	HIGH
24	van Herpen 2011b	NI	NI	NI	SC	Y	NI	N	Y	LOW	Y	LOW	N	N	NI	Y	NI	HIGH	NI	NI	NI	SC	HIGH
25	van Herpen 2011c	NI	NI	N	SC	Y	NI	N	Y	LOW	Y	LOW	N	N	NI	Y	NI	HIGH	NI	NI	NI	SC	HIGH
25	van Herpen 2011d	NI	NI	N	SC	Y	NI	N	Y	LOW	Y	LOW	N	N	NI	Y	NI	HIGH	NI	NI	NI	SC	HIGH
36	Roberto 2012	NI	NI	N	SC	Y	NI	N	Y	LOW	Y	LOW	N	N	NI	Y	NI	HIGH	Y	N	N	LOW	HIGH
41	Goodman 2013	NI	NI	N	SC	Y	NI	N	Y	LOW	Y	LOW	N	N	NI	Y	NI	HIGH	NI	NI	NI	SC	HIGH
56	Emrich 2014	NI	NI	N	SC	Y	NI	N	Y	LOW	Y	LOW	N	N	NI	Y	NI	HIGH	NI	NI	NI	SC	HIGH
57	Koenigstorfer 2014	NI	NI	NI	SC	Y	NI	N	Y	LOW	Y	LOW	N	N	NI	Y	NI	HIGH	NI	NI	NI	SC	HIGH
62	Van Herpen 2014a	NI	NI	NI	SC	Y	NI	N	Y	LOW	Y	LOW	N	N	NI	Y	NI	HIGH	NI	NI	NI	SC	HIGH
62	Van Herpen 2014b	NI	NI	NI	SC	Y	NI	N	Y	LOW	Y	LOW	N	N	NI	Y	NI	HIGH	NI	NI	NI	SC	HIGH
64	Watson 2014	NI	NI	N	SC	Y	NI	N	Y	LOW	Y	LOW	N	N	NI	Y	NI	HIGH	NI	NI	NI	SC	HIGH
69	Hamlin 2015	NI	NI	NI	SC	Y	NI	N	Y	LOW	Y	LOW	N	N	NI	Y	NI	HIGH	NI	NI	NI	SC	HIGH
77	Siegrist 2015	NI	NI	N	SC	Y	NI	N	Y	LOW	Y	LOW	N	N	NI	Y	NI	HIGH	NI	NI	NI	SC	HIGH
79	Acton 2016	NI	NI	N	SC	Y	NI	N	Y	LOW	Y	LOW	N	N	NI	Y	NI	HIGH	NI	NI	NI	SC	HIGH
81	Bollard 2016	Y	Y	NI	LOW	Y	N	N	Y	LOW	Y	LOW	N	N	NI	Y	NI	HIGH	NI	NI	NI	SC	HIGH
84	Ducrot 2016	Y	Y	N	LOW	Y	N	N	Y	LOW	Y	LOW	N	N	NI	Y	NI	HIGH	Y	N	N	LOW	HIGH
97	VanEpps 2016b	NI	NI	N	SC	Y	NI	N	Y	LOW	Y	LOW	N	N	NI	Y	NI	HIGH	NI	NI	NI	SC	HIGH
99	Arrua 2017a	NI	NI	N	SC	Y	NI	N	Y	LOW	Y	LOW	N	N	NI	Y	NI	HIGH	NI	NI	NI	SC	HIGH
100	Arrúa 2017c	NI	NI	N	SC	Y	NI	N	Y	LOW	Y	LOW	N	N	NI	Y	NI	HIGH	NI	NI	NI	SC	HIGH
115	Neal 2017	Y	Y	N	LOW	Y	N	N	Y	LOW	Y	LOW	N	N	NI	Y	NI	HIGH	Y	N	N	LOW	HIGH
116	Ni Mhurchu 2017	Y	Y	N	LOW	Y	N	N	Y	LOW	Y	LOW	N	N	NI	Y	NI	HIGH	Y	N	N	LOW	HIGH
123	Acton 2018a	NI	NI	N	SC	Y	NI	N	Y	LOW	Y	LOW	N	N	NI	Y	NI	HIGH	NI	NI	NI	SC	HIGH
126	Acton 2018b	NI	NI	N	SC	Y	NI	N	Y	LOW	Y	LOW	N	N	NI	Y	NI	HIGH	NI	NI	NI	SC	HIGH
130	Ares 2018d	NI	NI	N	SC	Y	NI	N	Y	LOW	Y	LOW	N	N	NI	Y	NI	HIGH	NI	NI	NI	SC	HIGH
132	Billich 2018	Y	Y	N	LOW	Y	N	N	Y	LOW	Y	LOW	N	N	NI	Y	NI	HIGH	NI	NI	NI	SC	HIGH
137	Donnelly 2018a	NI	NI	NI	SC	Y	NI	N	Y	LOW	Y	LOW	N	N	NI	Y	NI	HIGH	Y	N	N	LOW	HIGH
144	Goodman 2018	NI	NI	N	SC	Y	NI	N	Y	LOW	Y	LOW	N	N	NI	Y	NI	HIGH	NI	NI	NI	SC	HIGH
145	Gorski Findling 2018	NI	NI	N	SC	Y	NI	N	Y	LOW	Y	LOW	N	N	N	-	-	LOW	NI	NI	NI	SC	SC
149	Khandpur 2018	NI	NI	N	SC	Y	NI	N	Y	LOW	Y	LOW	N	N	N	-	-	LOW	NI	NI	NI	SC	SC
152	Lima 2018	NI	NI	N	SC	Y	NI	N	Y	LOW	Y	LOW	N	N	NI	Y	NI	HIGH	NI	NI	NI	SC	HIGH
154	Machin 2018a	Y	Y	N	LOW	Y	N	N	Y	LOW	Y	LOW	N	N	N	-	-	LOW	NI	NI	NI	SC	SC
155	Machin 2018b	NI	NI	NI	SC	Y	NI	N	Y	LOW	Y	LOW	N	N	NI	Y	NI	HIGH	NI	NI	NI	SC	HIGH
156	Machin 2018d	Y	Y	N	LOW	Y	N	N	Y	LOW	Y	LOW	N	N	NI	Y	NI	HIGH	NI	NI	NI	SC	HIGH
158	Mantzari 2018	NI	NI	N	SC	Y	NI	N	Y	LOW	Y	LOW	N	N	NI	Y	NI	HIGH	NI	NI	NI	SC	HIGH
161	Moran 2018	NI	NI	N	SC	Y	NI	N	Y	LOW	Y	LOW	N	N	NI	Y	NI	HIGH	NI	NI	NI	SC	HIGH
172	Talati 2018a	NI	NI	N	SC	Y	NI	N	Y	LOW	Y	LOW	N	N	NI	Y	NI	HIGH	Y	N	N	LOW	HIGH
177	Acton 2019	NI	NI	N	SC	Y	NI	N	Y	LOW	Y	LOW	N	N	NI	Y	NI	HIGH	NI	NI	NI	SC	HIGH
178	Alonso-Dos-Santos 2019	NI	NI	NI	SC	Y	NI	N	Y	LOW	Y	LOW	N	N	NI	Y	NI	HIGH	NI	NI	NI	SC	HIGH
179	Ang 2019	NI	NI	N	SC	Y	NI	N	Y	LOW	Y	LOW	N	N	NI	Y	NI	HIGH	NI	NI	NI	SC	HIGH
185	Egnell 2019a	NI	NI	N	SC	Y	NI	N	Y	LOW	Y	LOW	N	N	NI	Y	NI	HIGH	NI	NI	NI	SC	HIGH
188	Galan 2019	NI	NI	NI	SC	Y	NI	N	Y	LOW	Y	LOW	N	N	NI	Y	NI	HIGH	NI	NI	NI	SC	HIGH
189	Grummon 2019a	NI	NI	NI	SC	Y	NI	N	Y	LOW	Y	LOW	N	N	NI	Y	NI	HIGH	Y	N	N	LOW	HIGH
191	Hayward 2019	NI	NI	NI	SC	Y	NI	N	Y	LOW	Y	LOW	N	N	NI	Y	NI	HIGH	Y	N	N	LOW	HIGH
196	Lima 2019	NI	NI	N	SC	Y	NI	N	Y	LOW	Y	LOW	N	N	NI	Y	NI	HIGH	NI	NI	NI	SC	HIGH
198	Machín 2019	NI	NI	N	SC	Y	NI	N	Y	LOW	Y	LOW	N	N	NI	Y	NI	HIGH	NI	NI	NI	SC	HIGH
206	Popova 2019	NI	NI	N	SC	Y	NI	N	Y	LOW	Y	LOW	N	N	NI	Y	NI	HIGH	NI	NI	NI	SC	HIGH
208	Rosenblatt 2019a	NI	NI	N	SC	Y	NI	N	Y	LOW	Y	LOW	N	N	NI	Y	NI	HIGH	NI	NI	NI	SC	HIGH
208	Rosenblatt 2019b	NI	NI	N	SC	Y	NI	N	Y	LOW	Y	LOW	N	N	NI	Y	NI	HIGH	NI	NI	NI	SC	HIGH
216	Velasco Vizcaíno 2019a	NI	NI	NI	SC	Y	NI	N	Y	LOW	Y	LOW	N	N	NI	Y	NI	HIGH	NI	NI	NI	SC	HIGH
216	Velasco Vizcaíno 2019b	NI	NI	NI	SC	Y	NI	N	Y	LOW	Y	LOW	N	N	NI	Y	NI	HIGH	NI	NI	NI	SC	HIGH
216	Velasco Vizcaíno 2019c	NI	NI	NI	SC	Y	NI	N	Y	LOW	Y	LOW	N	N	NI	Y	NI	HIGH	NI	NI	NI	SC	HIGH
231	Hobin 2015	NI	NI	N	SC	Y	NI	N	Y	LOW	Y	LOW	N	N	NI	Y	NI	HIGH	NI	NI	NI	SC	HIGH
237	Egnell 2019b	Y	Y	N	LOW	Y	N	N	Y	LOW	Y	LOW	N	N	NI	Y	NI	HIGH	NI	NI	NI	SC	HIGH
244	Trudel 2015a	Y	Y	NI	LOW	Y	N	N	Y	LOW	Y	LOW	N	N	NI	Y	NI	HIGH	NI	NI	NI	SC	HIGH
244	Trudel 2015b	Y	Y	NI	LOW	Y	N	N	Y	LOW	Y	LOW	N	N	NI	Y	NI	HIGH	NI	NI	NI	SC	HIGH
245	Crockett 2014	Y	Y	N	LOW	Y	N	N	Y	LOW	Y	LOW	N	N	Y	Y	Y	HIGH	NI	NI	NI	SC	HIGH
252	Egnell 2019c	NI	NI	NI	SC	Y	NI	N	Y	LOW	Y	LOW	N	N	NI	Y	NI	HIGH	NI	NI	NI	SC	HIGH
253	Finkelstein 2019	Y	Y	NI	LOW	Y	N	N	Y	LOW	Y	LOW	N	N	N	-	-	LOW	Y	N	N	LOW	LOW
255	Grummon 2019b	Y	Y	N	LOW	Y	N	N	Y	LOW	Y	LOW	N	N	NI	Y	NI	HIGH	Y	N	N	LOW	HIGH
264	Talati 2019a	NI	NI	N	SC	Y	NI	N	Y	LOW	Y	LOW	N	N	NI	Y	NI	HIGH	Y	N	N	LOW	HIGH
265	Talati 2019b	NI	NI	N	SC	Y	NI	N	Y	LOW	Y	LOW	N	N	NI	Y	NI	HIGH	Y	N	N	LOW	HIGH
268	Mantzari 2020	Y	Y	N	LOW	Y	NI	N	Y	LOW	Y	LOW	N	N	Y	Y	Y	HIGH	Y	N	N	LOW	HIGH
271	Anabtawi 2020	NI	NI	N	SC	Y	NI	N	Y	LOW	Y	LOW	N	N	NI	Y	NI	HIGH	NI	NI	NI	SC	HIGH
275	Egnell 2020	NI	NI	N	SC	Y	NI	N	Y	LOW	Y	LOW	N	N	NI	Y	NI	HIGH	NI	NI	NI	SC	HIGH
276	Franco-Arellano 2020	NI	NI	N	SC	Y	NI	N	Y	LOW	Y	LOW	N	N	NI	Y	NI	HIGH	NI	NI	NI	SC	HIGH
279	Gabor 2019	NI	NI	N	SC	Y	NI	N	Y	LOW	Y	LOW	N	N	NI	Y	NI	HIGH	NI	NI	NI	SC	HIGH
280	Hagmann 2020	Y	Y	N	LOW	Y	NI	N	Y	LOW	Y	LOW	N	N	NI	Y	NI	HIGH	NI	NI	NI	SC	HIGH
282	Hall 2020a	Y	Y	N	LOW	Y	NI	N	Y	LOW	Y	LOW	N	N	NI	Y	NI	HIGH	Y	N	N	LOW	HIGH
283	Hall 2020b	Y	Y	N	LOW	Y	NI	N	Y	LOW	Y	LOW	N	N	NI	Y	NI	HIGH	Y	N	N	LOW	HIGH
283	Hall 2020c	Y	Y	N	LOW	Y	NI	N	Y	LOW	Y	LOW	N	N	NI	Y	NI	HIGH	Y	N	N	LOW	HIGH
283	Hall 2020d	Y	Y	N	LOW	Y	NI	N	Y	LOW	Y	LOW	N	N	NI	Y	NI	HIGH	Y	N	N	LOW	HIGH
284	Hernández-Nava 2020	NI	NI	N	SC	Y	NI	N	Y	LOW	Y	LOW	N	N	NI	Y	NI	HIGH	NI	NI	NI	SC	HIGH
285	Jáuregui 2020	Y	Y	N	LOW	Y	NI	N	Y	LOW	Y	LOW	N	N	NI	Y	NI	HIGH	Y	N	N	LOW	HIGH
292	Uribe 2020	NI	NI	N	SC	Y	NI	N	Y	LOW	Y	LOW	N	N	NI	Y	NI	HIGH	NI	NI	NI	SC	HIGH
293	Vandevijvere 2020	NI	NI	N	SC	Y	NI	N	Y	LOW	Y	LOW	N	N	NI	Y	NI	HIGH	Y	N	N	LOW	HIGH
294	Vargas-Meza 2019	Y	Y	N	LOW	Y	NI	N	Y	LOW	Y	LOW	N	N	N	-	-	LOW	NI	NI	NI	SC	SC
299	Roberto 2016	Y	Y	N	LOW	Y	NI	N	Y	LOW	Y	LOW	N	N	NI	Y	NI	HIGH	NI	NI	NI	SC	HIGH
300	Andreeva 2020	Y	Y	N	LOW	Y	NI	N	Y	LOW	Y	LOW	N	N	NI	Y	NI	HIGH	Y	N	N	LOW	HIGH
301	Blitstein 2020	NI	NI	N	SC	Y	NI	N	Y	LOW	Y	LOW	N	N	NI	Y	NI	HIGH	NI	NI	NI	SC	HIGH
302	Clarke 2020	Y	Y	N	LOW	Y	NI	N	Y	LOW	Y	LOW	N	N	NI	Y	NI	HIGH	Y	N	N	LOW	HIGH
303	Fialon 2020	NI	NI	N	SC	Y	NI	N	Y	LOW	Y	LOW	N	N	NI	Y	NI	HIGH	NI	NI	NI	SC	HIGH
306	Panzone 2020	NI	NI	N	SC	Y	NI	N	Y	LOW	Y	LOW	N	N	NI	Y	NI	HIGH	NI	NI	NI	SC	HIGH
307	Santos 2020	NI	NI	N	SC	Y	NI	N	Y	LOW	Y	LOW	N	N	NI	Y	NI	HIGH	NI	NI	NI	SC	HIGH
308	Alcantara 2020	NI	NI	N	SC	Y	N	N	Y	LOW	Y	LOW	N	N	N	-	-	LOW	NI	N	N	SC	SC
309	Egnell 2020	NI	NI	N	SC	Y	N	N	Y	LOW	Y	LOW	N	N	N	-	-	LOW	Y	N	N	LOW	SC
312	Taillie 2020b	NI	NI	NI	SC	Y	Y	N	N	LOW	Y	LOW	N	N	Y	Y	Y	HIGH	Y	N	N	LOW	HIGH
313	Aguenaou 2021	NI	NI	NI	SC	Y	Y	N	N	LOW	Y	LOW	N	N	Y	Y	Y	HIGH	Y	N	N	LOW	HIGH
314	Andrews 2021a	NI	NI	NI	SC	Y	NI	N	N	LOW	Y	LOW	N	N	Y	Y	Y	HIGH	NI	NI	NI	SC	HIGH
314	Andrews 2021b	NI	NI	NI	SC	Y	NI	N	N	LOW	Y	LOW	N	N	Y	Y	Y	HIGH	NI	NI	NI	SC	HIGH
316	Asbridge 2021	Y	Y	N	LOW	Y	NI	N	N	LOW	Y	LOW	N	N	NI	Y	N	SC	Y	N	N	LOW	SC
317	Bandeira 2021	NI	Y	N	LOW	Y	NI	N	N	LOW	Y	LOW	N	N	Y	Y	NI	SC	Y	N	N	LOW	SC
318	De Temmerman 2021a	NI	NI	NI	SC	Y	N	N	N	LOW	Y	LOW	N	N	Y	Y	Y	HIGH	NI	NI	NI	SC	HIGH
318	De Temmerman 2021b	NI	NI	NI	SC	Y	N	N	N	LOW	Y	LOW	N	N	Y	Y	Y	HIGH	NI	NI	NI	SC	HIGH
320	Egnell 2021a	Y	Y	N	LOW	Y	N	N	N	LOW	Y	LOW	N	N	NI	-	-	LOW	Y	N	N	LOW	LOW
321	Egnell 2021b	Y	Y	N	LOW	Y	N	N	N	LOW	Y	LOW	N	N	NI	-	-	LOW	Y	N	N	LOW	LOW
322	Hall 2021	Y	Y	N	LOW	Y	Y	N	N	LOW	Y	LOW	N	N	Y	Y	Y	HIGH	Y	N	N	LOW	HIGH
324	Mauri 2021	NI	NI	NI	SC	Y	Y	N	N	LOW	Y	LOW	N	N	NI	-	-	LOW	NI	NI	NI	SC	SC
325	Mediano Stoltze 2021	NI	NI	NI	SC	N	NI	-	-	LOW	Y	LOW	N	N	NI	-	-	LOW	Y	N	N	LOW	SC
326	Packer 2021	Y	Y	N	LOW	Y	Y	N	N	LOW	Y	LOW	N	N	NI	-	-	LOW	Y	N	N	LOW	LOW
327	Vanderlee 2021	Y	Y	N	LOW	Y	N	N	N	LOW	Y	LOW	N	N	NI	-	-	LOW	Y	N	N	LOW	LOW
The ROB 2 tool is made up of 5 domains of bias for randomised controlled trials: randomisation process, deviation from intended interventions, missing outcome data, measurement of outcome, and selection of reported results. For each domain, several questions were included to assess different aspects of each domain of bias, and for each question a response was provided by choosing an answer from "…
