# Supplementary material for: Impact of color-coded and warning nutrition labelling schemes: A systematic review and network meta-analysis
Source: PLoS Med. 2021 Oct 5;18(10):e1003765. doi: 10.1371/journal.pmed.1003765 (PMC8491916; doi:10.1371/journal.pmed.1003765)
Supplement: S11 Table — (XLSX) [file pmed.1003765.s019.xlsx]

## Sheet: S11_Table
S11 Table. Risk of bias of quasi-experiments included in the systematic review using Risk Of Bias In Non-randomized Studies of Interventions (ROBINS-I).
article ID	study	Risk of bias due to confounding						Risk of bias in selection of participants into the study			Risk of bias in classification of interventions				Risk of bias due to deviations from intended interventions		Risk of bias due to missing data						Risk of bias in measurement of outcomes					Risk of bias in selection of the reported result				Summary risk of bias
		1.1	1.2	1.4	1.5	1.6	overall	2.1	2.4	overall	3.1	3.2	3.3	overall	4.1	overall	5.1	5.2	5.3	5.4	5.5	overall	6.1	6.2	6.3	6.4	overall	7.1	7.2	7.3	overall
1	Burton 1993	Y	N	N	-	N	SERIOUS	N	Y	LOW	Y	Y	N	LOW	N	LOW	NI	N	NI	-	-	NI	Y	NI	Y	NI	MODERATE	NI	NI	NI	NI	SERIOUS
7	Jones 2007	Y	N	N	-	N	SERIOUS	N	Y	LOW	Y	Y	N	LOW	N	LOW	NI	N	NI	-	-	NI	Y	NI	Y	NI	MODERATE	NI	NI	NI	NI	SERIOUS
12	Drichoutis 2009	Y	N	Y	Y	N	MODERATE	N	Y	LOW	Y	Y	N	LOW	N	LOW	NI	N	NI	-	-	NI	Y	NI	Y	NI	MODERATE	NI	NI	NI	NI	NI
15	Sacks 2009	Y	N	Y	Y	N	MODERATE	N	Y	LOW	Y	Y	N	LOW	N	LOW	Y	N	N	-	-	LOW	Y	NI	Y	NI	MODERATE	NI	NI	NI	NI	MODERATE
17	Fatimah 2010	Y	N	N	-	N	SERIOUS	N	Y	LOW	Y	Y	N	LOW	N	LOW	NI	N	NI	-	-	NI	Y	NI	Y	NI	MODERATE	NI	NI	NI	NI	SERIOUS
23	Sacks 2011	Y	N	Y	Y	N	MODERATE	N	Y	LOW	Y	Y	N	LOW	N	LOW	Y	N	N	-	-	LOW	Y	NI	Y	NI	MODERATE	NI	NI	NI	NI	MODERATE
24	van Herpen 2011a	Y	N	N	-	N	SERIOUS	N	Y	LOW	Y	Y	N	LOW	N	LOW	NI	N	NI	-	-	NI	Y	NI	Y	NI	MODERATE	NI	NI	NI	NI	SERIOUS
27	Ares 2012	Y	N	N	-	N	SERIOUS	N	Y	LOW	Y	Y	N	LOW	N	LOW	NI	N	NI	-	-	NI	Y	NI	Y	NI	MODERATE	NI	NI	NI	NI	SERIOUS
32	Koenigstorfer 2012	Y	N	N	-	N	SERIOUS	N	Y	LOW	Y	Y	N	LOW	N	LOW	NI	N	NI	-	-	NI	Y	NI	Y	NI	MODERATE	NI	NI	NI	NI	SERIOUS
33	McLean 2012	Y	N	N	-	N	SERIOUS	N	Y	LOW	Y	Y	N	LOW	N	LOW	NI	N	NI	-	-	NI	Y	NI	Y	NI	MODERATE	NI	NI	NI	NI	SERIOUS
37	Antúnez 2013	Y	N	N	-	N	SERIOUS	N	Y	LOW	Y	Y	N	LOW	N	LOW	NI	N	NI	-	-	NI	Y	NI	Y	NI	MODERATE	NI	NI	NI	NI	SERIOUS
48	Savoie 2013	Y	N	N	-	N	SERIOUS	N	Y	LOW	Y	Y	N	LOW	N	LOW	NI	N	NI	-	-	NI	Y	NI	Y	NI	MODERATE	NI	NI	NI	NI	SERIOUS
49	Sonnenberg 2013	Y	N	Y	Y	N	MODERATE	N	Y	LOW	Y	Y	N	LOW	N	LOW	Y	N	NI	-	-	MODERATE	Y	NI	Y	NI	MODERATE	NI	NI	NI	NI	MODERATE
50	Ares 2014	Y	N	N	-	N	SERIOUS	N	Y	LOW	Y	Y	N	LOW	N	LOW	NI	N	NI	-	-	NI	Y	NI	Y	NI	MODERATE	NI	NI	NI	NI	SERIOUS
58	Maubach 2014	Y	N	N	-	N	SERIOUS	N	Y	LOW	Y	Y	N	LOW	N	LOW	NI	N	NI	-	-	NI	Y	NI	Y	NI	MODERATE	NI	NI	NI	NI	SERIOUS
72	Mawad 2015	Y	N	Y	Y	N	MODERATE	N	Y	LOW	Y	Y	N	LOW	N	LOW	Y	N	N	-	-	LOW	Y	NI	Y	NI	MODERATE	NI	NI	NI	NI	MODERATE
82	Crosetto 2016a	Y	N	Y	Y	N	MODERATE	N	Y	LOW	Y	Y	N	LOW	N	LOW	NI	N	NI	-	-	NI	Y	NI	Y	NI	MODERATE	NI	NI	NI	NI	NI
92	Talati 2016	Y	N	Y	Y	N	MODERATE	N	Y	LOW	Y	Y	N	LOW	N	LOW	NI	N	NI	-	-	NI	Y	NI	Y	NI	MODERATE	NI	NI	NI	NI	NI
100	Arrúa 2017b	Y	N	N	-	N	SERIOUS	N	Y	LOW	Y	Y	N	LOW	N	LOW	NI	N	NI	-	-	NI	Y	NI	Y	NI	MODERATE	NI	NI	NI	NI	SERIOUS
102	Boncinelli 2017	Y	N	Y	Y	N	MODERATE	N	Y	LOW	Y	Y	N	LOW	N	LOW	NI	N	NI	-	-	NI	Y	NI	Y	NI	MODERATE	NI	NI	NI	NI	NI
121	Talati 2017	Y	N	Y	Y	N	MODERATE	N	Y	LOW	Y	Y	N	LOW	N	LOW	NI	N	NI	-	-	NI	Y	NI	Y	NI	MODERATE	NI	NI	NI	NI	NI
122	Yoo 2017	Y	N	Y	Y	N	MODERATE	N	Y	LOW	Y	Y	N	LOW	N	LOW	NI	N	NI	-	-	NI	Y	NI	Y	NI	MODERATE	NI	NI	NI	NI	NI
127	Ares 2018a	Y	N	N	-	N	SERIOUS	N	Y	LOW	Y	Y	N	LOW	N	LOW	NI	N	NI	-	-	NI	Y	NI	Y	NI	MODERATE	NI	NI	NI	NI	SERIOUS
128	Ares 2018b	Y	N	N	-	N	SERIOUS	N	Y	LOW	Y	Y	N	LOW	N	LOW	NI	N	NI	-	-	NI	Y	NI	Y	NI	MODERATE	NI	NI	NI	NI	SERIOUS
130	Ares 2018c	Y	N	N	-	N	SERIOUS	N	Y	LOW	Y	Y	N	LOW	N	LOW	NI	N	NI	-	-	NI	Y	NI	Y	NI	MODERATE	NI	NI	NI	NI	SERIOUS
136	David 2018	Y	N	N	-	N	SERIOUS	N	Y	LOW	Y	Y	N	LOW	N	LOW	NI	N	NI	-	-	NI	Y	NI	Y	NI	MODERATE	NI	NI	NI	NI	SERIOUS
137	Donnelly 2018b	Y	N	Y	Y	N	MODERATE	N	Y	LOW	Y	Y	N	LOW	N	LOW	Y	N	N	-	-	LOW	Y	NI	Y	NI	MODERATE	NI	NI	NI	NI	MODERATE
138	Egnell 2018a	Y	N	Y	Y	N	MODERATE	N	Y	LOW	Y	Y	N	LOW	N	LOW	Y	N	Y	NI	N	MODERATE	Y	NI	Y	NI	MODERATE	NI	NI	NI	NI	MODERATE
139	Egnell 2018b	Y	N	Y	Y	N	MODERATE	N	Y	LOW	Y	Y	N	LOW	N	LOW	Y	N	Y	NI	Y	LOW	Y	NI	Y	NI	MODERATE	NI	NI	NI	NI	MODERATE
155	Machin 2018c	Y	N	N	-	N	SERIOUS	N	Y	LOW	Y	Y	N	LOW	N	LOW	Y	N	Y	NI	Y	LOW	Y	NI	Y	NI	MODERATE	NI	NI	NI	NI	MODERATE
160	Mazza 2018	Y	N	N	-	N	SERIOUS	N	Y	LOW	Y	Y	N	LOW	N	LOW	Y	N	N	-	-	LOW	Y	NI	Y	NI	MODERATE	NI	NI	NI	NI	SERIOUS
173	Talati 2018b	Y	N	Y	Y	N	MODERATE	N	Y	LOW	Y	Y	N	LOW	N	LOW	NI	N	NI	-	-	NI	Y	NI	Y	NI	MODERATE	NI	NI	NI	NI	NI
199	Marette 2019	Y	N	N	-	N	SERIOUS	N	Y	LOW	Y	Y	N	LOW	N	LOW	NI	N	NI	-	-	NI	Y	NI	Y	NI	MODERATE	NI	NI	NI	NI	SERIOUS
210	Schnettler 2019	Y	N	Y	Y	N	MODERATE	N	Y	LOW	Y	Y	N	LOW	N	LOW	NI	N	NI	-	-	NI	Y	NI	Y	NI	MODERATE	NI	NI	NI	NI	NI
210	Schnettler 2019	Y	N	Y	Y	N	MODERATE	N	Y	LOW	Y	Y	N	LOW	N	LOW	NI	N	NI	-	-	NI	Y	NI	Y	NI	MODERATE	NI	NI	NI	NI	NI
211	Schnettler 2019	Y	N	N	-	N	SERIOUS	N	Y	LOW	Y	Y	N	LOW	N	LOW	NI	N	NI	-	-	NI	Y	NI	Y	NI	MODERATE	NI	NI	NI	NI	SERIOUS
216	Velasco Vizcaíno 2019d	Y	N	Y	Y	N	MODERATE	N	Y	LOW	Y	Y	N	LOW	N	LOW	NI	N	NI	-	-	NI	Y	NI	Y	NI	MODERATE	NI	NI	NI	NI	NI
218	Nobrega 2020	Y	N	Y	Y	N	MODERATE	N	Y	LOW	Y	Y	N	LOW	N	LOW	NI	N	NI	-	-	NI	Y	NI	Y	NI	MODERATE	NI	NI	NI	NI	NI
229	Bix 2015	Y	N	Y	Y	N	MODERATE	N	Y	LOW	Y	Y	N	LOW	N	LOW	NI	N	NI	-	-	NI	Y	NI	Y	NI	MODERATE	NI	NI	NI	NI	NI
242	Poquet 2019	Y	N	Y	Y	N	MODERATE	N	Y	LOW	Y	Y	N	LOW	N	LOW	NI	N	NI	-	-	NI	Y	NI	Y	NI	MODERATE	NI	NI	NI	NI	NI
289	Retno 2019	Y	N	N	-	N	SERIOUS	N	Y	LOW	Y	Y	N	LOW	N	LOW	NI	N	NI	-	-	LOW	Y	NI	Y	NI	MODERATE	NI	NI	NI	NI	SERIOUS
291	Taillie 2020	Y	N	Y	Y	N	MODERATE	N	Y	LOW	Y	Y	N	LOW	N	LOW	NI	N	NI	-	-	LOW	Y	NI	Y	NI	MODERATE	NI	NI	NI	NI	MODERATE
298	Julia 2016	Y	N	N	-	N	SERIOUS	N	Y	LOW	Y	Y	N	LOW	N	LOW	NI	N	NI	-	-	NI	Y	NI	Y	NI	MODERATE	NI	NI	NI	NI	SERIOUS
304	Hamlin 2020	Y	N	Y	Y	N	MODERATE	N	Y	LOW	Y	Y	N	LOW	N	LOW	NI	N	NI	-	-	NI	Y	NI	Y	NI	MODERATE	NI	NI	NI	NI	MODERATE
319	Devia 2021a	Y	N	N	Y	N	MODERATE	N	Y	LOW	Y	Y	N	LOW	N	LOW	NI	NI	NI	-	-	NI	Y	Y	Y	N	MODERATE	NI	NI	NI	NI	MODERATE
319	Devia 2021b	Y	N	N	Y	N	MODERATE	N	Y	LOW	Y	Y	N	LOW	N	LOW	NI	NI	NI	-	-	NI	Y	Y	Y	N	MODERATE	NI	NI	NI	NI	MODERATE
The ROBINS-I tool is made up of 7 domains of bias for non-randomised controlled trials: bias due to confounding, bias in selection of participants into the study, bias in classification of interventions, bias due to deviations from intended interventions, bias due to missing data, bias in measurement of outcomes, and bias in selection of the reported results. For each domain, several questions we…
