# Supplementary material for: Impact of color-coded and warning nutrition labelling schemes: A systematic review and network meta-analysis
Source: PLoS Med. 2021 Oct 5;18(10):e1003765. doi: 10.1371/journal.pmed.1003765 (PMC8491916; doi:10.1371/journal.pmed.1003765)
Supplement: S12 Table — (XLSX) [file pmed.1003765.s020.xlsx]

## Sheet: S12_Table
S12 Table. Risk of bias of cross-sectional studies included in the systematic review using NHLBI study quality assessment tools.
article ID	study	Q1: Research question	Study population		Q4: Uniform eligibility criteria	Q5: Sample size justification	Q6: Exposure assessed prior to outcome measurement	Q7: Sufficient timeframe to see an effect	Q8: Exposures examined at varying levels	Q9: Exposure measures and assessment	Q10: Repeated exposure assessment	Q11: Outcome measures	Q12: Blinding of outcome assessors	Q13: Low loss to follow-up	Q14: Statistical analyses	Summary of risk of bias
			Q2	Q3
13	Gorton 2009	Y	Y	Y	N	Y	NA	NA	NA	Y	N	Y	NI	NA	N	LOW
44	Mejean 2013	Y	Y	Y	Y	Y	NA	NA	NA	Y	N	Y	NI	NA	N	LOW
67	Ducrot 2015	Y	Y	N	Y	Y	NA	NA	NA	Y	N	Y	NI	NA	N	LOW
74	Pauline 2015	Y	Y	N	Y	Y	NA	NA	NA	Y	N	Y	NI	NA	N	LOW
113	Julia 2017	Y	Y	N	Y	Y	NA	NA	NA	Y	N	Y	NI	NA	N	LOW
193	Karamanos 2019	Y	Y	-	Y	N	NA	NA	NA	Y	N	Y	NI	NA	N	LOW
261	Nieto 2019	Y	Y	Y	N	N	NA	NA	NA	Y	N	Y	NI	NA	N	LOW
311	Sarda 2020	Y	Y	Y	Y	N	NA	NA	NA	Y	N	Y	N	NA	NA	LOW
315	Ares 2021	Y	Y	NI	Y	N	NA	NA	NA	Y	N	Y	N	NA	NA	LOW
The NHLBI study quality assessment tools is made up of 13 different aspects of bias in observational cohort and cross-sectional studies, including: research question, study population, groups recruited from the same population and uniform eligibility criteria, sample size justification, exposure assessed prior to outcome measurement, sufficient timeframe to see an effect, different levels of the …
