# Supplementary material for: Impact of color-coded and warning nutrition labelling schemes: A systematic review and network meta-analysis
Source: PLoS Med. 2021 Oct 5;18(10):e1003765. doi: 10.1371/journal.pmed.1003765 (PMC8491916; doi:10.1371/journal.pmed.1003765)
Supplement: S1 Data — (XLSX) [file pmed.1003765.s021.xlsx]

## Sheet: Data A
Data A. Characteristics and results of studies included for the probability of choosing less healthful/more healthful options.
article ID	study	country	study design	country income	race	SES	age	sex	sample size	food type	real-world	fields	label location	NFt presence	time pressure	comparator	food healthfulness	treat1	treat2	OR (95%CI)
2	Bushman 1998	US	randomized controlled trial	high	ns	ns	ns	mixed	240	single	N		package	N	N	no label	healthful	HW	control	1.71 (1.08, 2.72)
2	Bushman 1998	US	randomized controlled trial	high	ns	ns	ns	mixed	240	single	N		package	N	N	no label	unhealthful	HW	control	0.58 (0.37, 0.93)
2	Bushman 1998	US	randomized controlled trial	high	ns	ns	ns	mixed	240	single	N		package	N	N	no label	healthful	negative HW	control	1.71 (1.08, 2.72)
2	Bushman 1998	US	randomized controlled trial	high	ns	ns	ns	mixed	240	single	N		package	N	N	no label	unhealthful	negative HW	control	0.58 (0.37, 0.93)
2	Bushman 1998	US	randomized controlled trial	high	ns	ns	ns	mixed	240	single	N		package	N	N	no label	healthful	textual HW	control	1.71 (1.08, 2.72)
2	Bushman 1998	US	randomized controlled trial	high	ns	ns	ns	mixed	240	single	N		package	N	N	no label	unhealthful	textual HW	control	0.58 (0.37, 0.93)
15	Sacks 2009a	UK	one-group design: pretest-posttest design	high					sales data	single	Y	supermarket/grocery store	package	Y	N	no label	healthful	TLS	control	2.48 (2.21, 2.77)
15	Sacks 2009a	UK	one-group design: pretest-posttest design	high					sales data	single	Y	supermarket/grocery store	package	Y	N	no label	healthful	nutrient-specific TLS	control	2.48 (2.21, 2.77)
15	Sacks 2009a	UK	one-group design: pretest-posttest design	high					sales data	single	Y	supermarket/grocery store	package	Y	N	no label	unhealthful	TLS	control	1.95 (1.78, 2.15)
15	Sacks 2009a	UK	one-group design: pretest-posttest design	high					sales data	single	Y	supermarket/grocery store	package	Y	N	no label	unhealthful	nutrient-specific TLS	control	1.95 (1.78, 2.15)
15	Sacks 2009b	UK	one-group design: pretest-posttest design	high					sales data	single	Y	supermarket/grocery store	package	Y	N	no label	healthful	TLS	control	0.97 (0.96, 0.98)
15	Sacks 2009b	UK	one-group design: pretest-posttest design	high					sales data	single	Y	supermarket/grocery store	package	Y	N	no label	healthful	nutrient-specific TLS	control	0.97 (0.96, 0.98)
15	Sacks 2009b	UK	one-group design: pretest-posttest design	high					sales data	single	Y	supermarket/grocery store	package	Y	N	no label	unhealthful	TLS	control	1 (0.99, 1.01)
15	Sacks 2009b	UK	one-group design: pretest-posttest design	high					sales data	single	Y	supermarket/grocery store	package	Y	N	no label	unhealthful	nutrient-specific TLS	control	1 (0.99, 1.01)
23	Sacks 2011	Australia	nonequivalent control group design: pretest-posttest design	high					sales data	multiple	Y	online grocery store	package	Y	N	no label	unhealthful	TLS	control	0.60 (0.51, 0.69)
23	Sacks 2011	Australia	nonequivalent control group design: pretest-posttest design	high					sales data	multiple	Y	online grocery store	package	Y	N	no label	unhealthful	nutrient-specific TLS	control	0.60 (0.51, 0.69)
25	van Herpen 2011c	Netherland	randomized controlled trial	upper-middle	ns	ns	adults or most adults	mostly female	156	single	N		package	N	N	no label	healthful	TLS	control	2.22 (1.07, 4.62)
25	van Herpen 2011c	Netherland	randomized controlled trial	upper-middle	ns	ns	adults or most adults	mostly female	156	single	N		package	N	N	no label	unhealthful	TLS	control	0.45 (0.22, 0.93)
25	van Herpen 2011c	Netherland	randomized controlled trial	upper-middle	ns	ns	adults or most adults	mostly female	156	single	N		package	N	N	no label	healthful	nutrient-specific TLS	control	2.22 (1.07, 4.62)
25	van Herpen 2011c	Netherland	randomized controlled trial	upper-middle	ns	ns	adults or most adults	mostly female	156	single	N		package	N	N	no label	unhealthful	nutrient-specific TLS	control	0.45 (0.22, 0.93)
25	van Herpen 2011d	Turky	randomized controlled trial	high	ns	ns	adults or most adults	mixed	131	multiple	N		package	N	Y	no label	healthful	TLS	control	2.75 (1.34, 5.64)
25	van Herpen 2011d	Turky	randomized controlled trial	high	ns	ns	adults or most adults	mixed	131	multiple	N		package	N	Y	no label	unhealthful	TLS	control	0.36 (0.18, 0.75)
25	van Herpen 2011d	Turky	randomized controlled trial	high	ns	ns	adults or most adults	mixed	131	multiple	N		package	N	Y	no label	healthful	nutrient-specific TLS	control	2.75 (1.34, 5.64)
25	van Herpen 2011d	Turky	randomized controlled trial	high	ns	ns	adults or most adults	mixed	131	multiple	N		package	N	Y	no label	unhealthful	nutrient-specific TLS	control	0.36 (0.18, 0.75)
33	McLean 2012	New Zealand	choice conjoint task	high	white	ns	adults or most adults	mixed	500	single	N		package	Y	N	no label	unhealthful	TLS	control	0.90 (0.79, 1.02)
33	McLean 2012	New Zealand	choice conjoint task	high	white	ns	adults or most adults	mixed	500	single	N		package	Y	N	no label	healthful	TLS	control	1.45 (1.32, 1.60)
33	McLean 2012	New Zealand	choice conjoint task	high	white	ns	adults or most adults	mixed	500	single	N		package	Y	N	no label	unhealthful	nutrient-specific TLS	control	0.90 (0.79, 1.02)
33	McLean 2012	New Zealand	choice conjoint task	high	white	ns	adults or most adults	mixed	500	single	N		package	Y	N	no label	healthful	nutrient-specific TLS	control	1.45 (1.32, 1.60)
33	McLean 2012	New Zealand	choice conjoint task	high	white	ns	adults or most adults	mixed	191	single	N		package	Y	N	no label	unhealthful	TLS	control	0.64 (0.52, 0.80)
33	McLean 2012	New Zealand	choice conjoint task	high	white	ns	adults or most adults	mixed	191	single	N		package	Y	N	no label	healthful	TLS	control	1.45 (1.26, 1.66)
33	McLean 2012	New Zealand	choice conjoint task	high	white	ns	adults or most adults	mixed	191	single	N		package	Y	N	no label	unhealthful	nutrient-specific TLS	control	0.64 (0.52, 0.80)
33	McLean 2012	New Zealand	choice conjoint task	high	white	ns	adults or most adults	mixed	191	single	N		package	Y	N	no label	healthful	nutrient-specific TLS	control	1.45 (1.26, 1.66)
41	Goodman 2013	Canada	randomized controlled trial	high	white	mix	adults or most adults	mixed	247	single	N		package	Y	N	no label	healthful	TLS	control	2.68 (1.43, 4.99)
41	Goodman 2013	Canada	randomized controlled trial	high	white	mix	adults or most adults	mixed	247	single	N		package	Y	N	no label	unhealthful	TLS	control	0.37 (0.20, 0.70)
41	Goodman 2013	Canada	randomized controlled trial	high	white	mix	adults or most adults	mixed	247	single	N		package	Y	N	no label	healthful	nutrient-specific TLS	control	2.68 (1.43, 4.99)
41	Goodman 2013	Canada	randomized controlled trial	high	white	mix	adults or most adults	mixed	247	single	N		package	Y	N	no label	unhealthful	nutrient-specific TLS	control	0.37 (0.20, 0.70)
50	Ares 2014a	Uruguay	choice conjoint task	high	ns	ns	adults or most adults	mostly female	44	single	N		package	Y	N	no label	unhealthful	TLS	control	0.9 (0.4, 2)
50	Ares 2014a	Uruguay	choice conjoint task	high	ns	ns	adults or most adults	mostly female	44	single	N		package	Y	N	no label	healthful	TLS	control	1.11 (0.5, 2.5)
50	Ares 2014a	Uruguay	choice conjoint task	high	ns	ns	adults or most adults	mostly female	44	single	N		package	Y	N	no label	unhealthful	nutrient-specific TLS	control	0.9 (0.4, 2)
50	Ares 2014a	Uruguay	choice conjoint task	high	ns	ns	adults or most adults	mostly female	44	single	N		package	Y	N	no label	healthful	nutrient-specific TLS	control	1.11 (0.5, 2.5)
50	Ares 2014b	Uruguay	choice conjoint task	high	ns	ns	adults or most adults	mostly female	27	single	N		package	Y	N	no label	unhealthful	TLS	control	0.74 (0.24, 2.31)
50	Ares 2014b	Uruguay	choice conjoint task	high	ns	ns	adults or most adults	mostly female	27	single	N		package	Y	N	no label	healthful	TLS	control	1.35 (0.43, 4.17)
50	Ares 2014b	Uruguay	choice conjoint task	high	ns	ns	adults or most adults	mostly female	27	single	N		package	Y	N	no label	unhealthful	nutrient-specific TLS	control	0.74 (0.24, 2.31)
50	Ares 2014b	Uruguay	choice conjoint task	high	ns	ns	adults or most adults	mostly female	27	single	N		package	Y	N	no label	healthful	nutrient-specific TLS	control	1.35 (0.43, 4.17)
97	VanEpps 2016b	US	randomized controlled trial	high	white	low	children or adolescent	mixed	1842	single	N		package	N	N	no label	unhealthful	HW	control	0.53 (0.41, 0.69)
97	VanEpps 2016b	US	randomized controlled trial	high	white	low	children or adolescent	mixed	1842	single	N		package	N	N	no label	healthful	HW	control	1.89 (1.45, 2.44)
97	VanEpps 2016b	US	randomized controlled trial	high	white	low	children or adolescent	mixed	1842	single	N		package	N	N	no label	unhealthful	negative HW	control	0.53 (0.41, 0.69)
97	VanEpps 2016b	US	randomized controlled trial	high	white	low	children or adolescent	mixed	1842	single	N		package	N	N	no label	healthful	negative HW	control	1.89 (1.45, 2.44)
97	VanEpps 2016b	US	randomized controlled trial	high	white	low	children or adolescent	mixed	1842	single	N		package	N	N	no label	unhealthful	textual HW	control	0.53 (0.41, 0.69)
97	VanEpps 2016b	US	randomized controlled trial	high	white	low	children or adolescent	mixed	1842	single	N		package	N	N	no label	healthful	textual HW	control	1.89 (1.45, 2.44)
123	Acton 2018a	Canada	randomized controlled trial	high	white	ns	adults or most adults	mixed	675	single	N		package	N	N	no label	unhealthful	HW	control	0.92 (0.60, 1.42)
123	Acton 2018a	Canada	randomized controlled trial	high	white	ns	adults or most adults	mixed	675	single	N		package	N	N	no label	healthful	HW	control	1.09 (0.70, 1.67)
123	Acton 2018a	Canada	randomized controlled trial	high	white	ns	adults or most adults	mixed	675	single	N		package	N	N	no label	unhealthful	negative HW	control	0.92 (0.60, 1.42)
123	Acton 2018a	Canada	randomized controlled trial	high	white	ns	adults or most adults	mixed	675	single	N		package	N	N	no label	healthful	negative HW	control	1.09 (0.70, 1.67)
123	Acton 2018a	Canada	randomized controlled trial	high	white	ns	adults or most adults	mixed	675	single	N		package	N	N	no label	unhealthful	textual HW	control	0.92 (0.60, 1.42)
123	Acton 2018a	Canada	randomized controlled trial	high	white	ns	adults or most adults	mixed	675	single	N		package	N	N	no label	healthful	textual HW	control	1.09 (0.70, 1.67)
123	Acton 2018a	Canada	randomized controlled trial	high	white	ns	adults or most adults	mixed	675	single	N		package	N	N	no label	unhealthful	NW	control	0.76 (0.49, 1.17)
123	Acton 2018a	Canada	randomized controlled trial	high	white	ns	adults or most adults	mixed	675	single	N		package	N	N	no label	healthful	NW	control	1.32 (0.85, 2.04)
123	Acton 2018a	Canada	randomized controlled trial	high	white	ns	adults or most adults	mixed	675	single	N		package	N	N	no label	unhealthful	textual+non-textual NW	control	0.76 (0.49, 1.17)
123	Acton 2018a	Canada	randomized controlled trial	high	white	ns	adults or most adults	mixed	675	single	N		package	N	N	no label	healthful	textual+non-textual NW	control	1.32 (0.85, 2.04)
123	Acton 2018a	Canada	randomized controlled trial	high	white	ns	adults or most adults	mixed	675	single	N		package	N	N	no label	unhealthful	HW	NW	1.22 (0.80, 1.87)
123	Acton 2018a	Canada	randomized controlled trial	high	white	ns	adults or most adults	mixed	675	single	N		package	N	N	no label	healthful	HW	NW	0.82 (0.53, 1.25)
127	Ares 2018a	Uruguay	choice conjoint task	high	ns	mix	adults or most adults	mostly female	306	single	N		package	N	N	no label	healthful	NW	control	7.03 (4.39, 11.25)
127	Ares 2018a	Uruguay	choice conjoint task	high	ns	mix	adults or most adults	mostly female	306	single	N		package	N	N	no label	healthful	textual+non-textual NW	control	7.03 (4.39, 11.25)
127	Ares 2018e	Uruguay	choice conjoint task	high	ns	mix	adults or most adults	mostly female	306	single	N		package	N	N	no label	healthful	NW	control	5.87 (3.02, 11.43);
127	Ares 2018e	Uruguay	choice conjoint task	high	ns	mix	adults or most adults	mostly female	306	single	N		package	N	N	no label	healthful	textual+non-textual NW	control	5.87 (3.02, 11.43);
127	Ares 2018f	Uruguay	choice conjoint task	high	ns	mix	adults or most adults	mostly female	306	single	N		package	N	N	no label	healthful	NW	control	16.95 (9.6, 29.92)
127	Ares 2018f	Uruguay	choice conjoint task	high	ns	mix	adults or most adults	mostly female	306	single	N		package	N	N	no label	healthful	textual+non-textual NW	control	16.95 (9.6, 29.92)
127	Ares 2018g	Uruguay	choice conjoint task	high	ns	mix	adults or most adults	mostly female	306	single	N		package	N	N	no label	healthful	NW	control	22.42 (10.24, 49.11)
127	Ares 2018g	Uruguay	choice conjoint task	high	ns	mix	adults or most adults	mostly female	306	single	N		package	N	N	no label	healthful	textual+non-textual NW	control	22.42 (10.24, 49.11)
127	Ares 2018h	Uruguay	choice conjoint task	high	ns	mix	adults or most adults	mostly female	306	single	N		package	N	N	no label	healthful	NW	control	60.34 (30.39, 119.82)
127	Ares 2018h	Uruguay	choice conjoint task	high	ns	mix	adults or most adults	mostly female	306	single	N		package	N	N	no label	healthful	textual+non-textual NW	control	60.34 (30.39, 119.82)
127	Ares 2018i	Uruguay	choice conjoint task	high	ns	mix	adults or most adults	mostly female	306	single	N		package	N	N	no label	healthful	NW	control	22.65 (11.18, 45.86)
127	Ares 2018i	Uruguay	choice conjoint task	high	ns	mix	adults or most adults	mostly female	306	single	N		package	N	N	no label	healthful	textual+non-textual NW	control	22.65 (11.18, 45.86)
128	Ares 2018b	Uruguay	one-group design: pretest-posttest design	high	ns	mix	adults or most adults	mostly female	395	multiple	N		package	N	N	no label	healthful	NW	control	1.69 (1.49, 1.92)
128	Ares 2018b	Uruguay	one-group design: pretest-posttest design	high	ns	mix	adults or most adults	mostly female	395	multiple	N		package	N	N	no label	unhealthful	NW	control	0.59 (0.42, 0.83)
128	Ares 2018b	Uruguay	one-group design: pretest-posttest design	high	ns	mix	adults or most adults	mostly female	395	multiple	N		package	N	N	no label	healthful	textual+non-textual NW	control	1.69 (1.49, 1.92)
128	Ares 2018b	Uruguay	one-group design: pretest-posttest design	high	ns	mix	adults or most adults	mostly female	395	multiple	N		package	N	N	no label	unhealthful	textual+non-textual NW	control	0.59 (0.42, 0.83)
132	Billich 2018	Australia	randomized controlled trial	high	ns	mix	adults or most adults	mixed	581	single	N		package	N	N	no label	healthful	HW	control	2.64 (1.71, 4.10)
132	Billich 2018	Australia	randomized controlled trial	high	ns	mix	adults or most adults	mixed	581	single	N		package	N	N	no label	unhealthful	HW	control	0.35 (0.24, 0.50)
132	Billich 2018	Australia	randomized controlled trial	high	ns	mix	adults or most adults	mixed	581	single	N		package	N	N	no label	healthful	negative HW	control	2.64 (1.71, 4.10)
132	Billich 2018	Australia	randomized controlled trial	high	ns	mix	adults or most adults	mixed	581	single	N		package	N	N	no label	unhealthful	negative HW	control	0.35 (0.24, 0.50)
132	Billich 2018	Australia	randomized controlled trial	high	ns	mix	adults or most adults	mixed	581	single	N		package	N	N	no label	healthful	textual HW	control	2.12 (1.30, 3.45)
132	Billich 2018	Australia	randomized controlled trial	high	ns	mix	adults or most adults	mixed	581	single	N		package	N	N	no label	unhealthful	textual HW	control	0.50 (0.33, 0.75)
132	Billich 2018	Australia	randomized controlled trial	high	ns	mix	adults or most adults	mixed	581	single	N		package	N	N	no label	healthful	textual+non-textual HW	control	3.30 (2.04, 5.35)
132	Billich 2018	Australia	randomized controlled trial	high	ns	mix	adults or most adults	mixed	581	single	N		package	N	N	no label	unhealthful	textual+non-textual HW	control	0.22 (0.14, 0.34)
132	Billich 2018	Australia	randomized controlled trial	high	ns	mix	adults or most adults	mixed	581	single	N		package	N	N	no label	healthful	textual+non-textual HW	textual HW	1.5653 (1.0268, 2.3863)
132	Billich 2018	Australia	randomized controlled trial	high	ns	mix	adults or most adults	mixed	581	single	N		package	N	N	no label	unhealthful	textual+non-textual HW	textual HW	0.4385 (0.2879, 0.668)
137	Donnelly 2018b	US	Interrupted Time-Series	high					sales data	single	Y	worksite cafeteria	package	N	N	no label	unhealthful	HW	control	0.8941 (0.8225, 0.9719)
137	Donnelly 2018b	US	Interrupted Time-Series	high					sales data	single	Y	worksite cafeteria	package	N	N	no label	healthful	HW	control	1.1184 (1.0289, 1.2157)
137	Donnelly 2018b	US	Interrupted Time-Series	high					sales data	single	Y	worksite cafeteria	package	N	N	no label	unhealthful	negative HW	control	0.8941 (0.8225, 0.9719)
137	Donnelly 2018b	US	Interrupted Time-Series	high					sales data	single	Y	worksite cafeteria	package	N	N	no label	healthful	negative HW	control	1.1184 (1.0289, 1.2157)
137	Donnelly 2018b	US	Interrupted Time-Series	high					sales data	single	Y	worksite cafeteria	package	N	N	no label	unhealthful	textual HW	control	0.9763 (0.8868, 1.0749)
137	Donnelly 2018b	US	Interrupted Time-Series	high					sales data	single	Y	worksite cafeteria	package	N	N	no label	healthful	textual HW	control	1.0242 (0.9303, 1.1277)
137	Donnelly 2018b	US	Interrupted Time-Series	high					sales data	single	Y	worksite cafeteria	package	N	N	no label	unhealthful	textual+non-textual HW	control	0.8172 (0.7408, 0.9015)
137	Donnelly 2018b	US	Interrupted Time-Series	high					sales data	single	Y	worksite cafeteria	package	N	N	no label	healthful	textual+non-textual HW	control	1.2237 (1.1093, 1.3499)
137	Donnelly 2018b	US	Interrupted Time-Series	high					sales data	single	Y	worksite cafeteria	package	N	N	no label	unhealthful	textual+non-textual HW	textual HW	0.837 (0.7577, 0.9246)
137	Donnelly 2018b	US	Interrupted Time-Series	high					sales data	single	Y	worksite cafeteria	package	N	N	no label	healthful	textual+non-textual HW	textual HW	1.1947 (1.0816, 1.3197)
149	Khandpur 2018	Brazil	randomized controlled trial	upper-middle	ns	mix	adults or most adults	mixed	1607	multiple	Y		package	N	N	TLS	healthful	NW	TLS	1.22 (1.00, 1.50)
149	Khandpur 2018	Brazil	randomized controlled trial	upper-middle	ns	mix	adults or most adults	mixed	1607	multiple	Y		package	N	N	TLS	unhealthful	NW	TLS	0.54 (0.44, 0.66)
154	Machin 2018a	Uruguay	randomized controlled trial	high	ns	low	adults or most adults	mostly female	437	multiple	N		package	N	N	no label	unhealthful	NW	control	0.96 (0.59, 1.55))
154	Machin 2018a	Uruguay	randomized controlled trial	high	ns	low	adults or most adults	mostly female	437	multiple	N		package	N	N	no label	healthful	NW	control	1.09 (0.68, 1.75)
154	Machin 2018a	Uruguay	randomized controlled trial	high	ns	low	adults or most adults	mostly female	437	multiple	N		package	N	N	no label	unhealthful	textual+non-textual NW	control	0.96 (0.59, 1.55))
154	Machin 2018a	Uruguay	randomized controlled trial	high	ns	low	adults or most adults	mostly female	437	multiple	N		package	N	N	no label	healthful	textual+non-textual NW	control	1.09 (0.68, 1.75)
154	Machin 2018a	Uruguay	randomized controlled trial	high	ns	low	adults or most adults	mostly female	437	multiple	N		package	N	N	no label	unhealthful	TLS	control	0.92 (0.57, 1.49)
154	Machin 2018a	Uruguay	randomized controlled trial	high	ns	low	adults or most adults	mostly female	437	multiple	N		package	N	N	no label	healthful	TLS	control	1.06 (0.67, 1.69)
154	Machin 2018a	Uruguay	randomized controlled trial	high	ns	low	adults or most adults	mostly female	437	multiple	N		package	N	N	no label	unhealthful	nutrient-specific TLS	control	0.92 (0.57, 1.49)
154	Machin 2018a	Uruguay	randomized controlled trial	high	ns	low	adults or most adults	mostly female	437	multiple	N		package	N	N	no label	healthful	nutrient-specific TLS	control	1.06 (0.67, 1.69)
154	Machin 2018a	Uruguay	randomized controlled trial	high	ns	low	adults or most adults	mostly female	437	multiple	N		package	N	N	no label	unhealthful	NW	TLS	1.04 (0.64, 1.67)
154	Machin 2018a	Uruguay	randomized controlled trial	high	ns	low	adults or most adults	mostly female	437	multiple	N		package	N	N	no label	healthful	NW	TLS	1.03 (0.65, 1.64)
158	Mantzari 2018	UK	randomized controlled trial	high	white	ns	adults or most adults	mixed	997	single	N		package	N	N	no label	unhealthful	HW	control	0.50 (0.38, 0.65)
158	Mantzari 2018	UK	randomized controlled trial	high	white	ns	adults or most adults	mixed	997	single	N		package	N	N	no label	healthful	HW	control	2 (1.54, 2.63)
158	Mantzari 2018	UK	randomized controlled trial	high	white	ns	adults or most adults	mixed	997	single	N		package	N	N	no label	unhealthful	negative HW	control	0.50 (0.38, 0.65)
158	Mantzari 2018	UK	randomized controlled trial	high	white	ns	adults or most adults	mixed	997	single	N		package	N	N	no label	healthful	negative HW	control	2 (1.54, 2.63)
158	Mantzari 2018	UK	randomized controlled trial	high	white	ns	adults or most adults	mixed	997	single	N		package	N	N	no label	unhealthful	textual+non-textual HW	control	0.50 (0.38, 0.65)
158	Mantzari 2018	UK	randomized controlled trial	high	white	ns	adults or most adults	mixed	997	single	N		package	N	N	no label	healthful	textual+non-textual HW	control	2 (1.54, 2.63)
160	Mazza 2018a	US	Interrupted Time-Series	high					sales data	single	Y	worksite cafeteria	package	N	N	no label	healthful	TLS	control	1.14 (1.08, 1.20)
160	Mazza 2018a	US	Interrupted Time-Series	high					sales data	single	Y	worksite cafeteria	package	N	N	no label	unhealthful	TLS	control	0.88 (0.83, 0.93)
160	Mazza 2018a	US	Interrupted Time-Series	high					sales data	single	Y	worksite cafeteria	package	N	N	no label	healthful	summary TLS	control	1.14 (1.08, 1.20)
160	Mazza 2018a	US	Interrupted Time-Series	high					sales data	single	Y	worksite cafeteria	package	N	N	no label	unhealthful	summary TLS	control	0.88 (0.83, 0.93)
160	Mazza 2018b	US	Interrupted Time-Series	high					sales data	single	Y	worksite cafeteria	package	N	N	no label	healthful	TLS	control	1.24 (1.11, 1.39)
160	Mazza 2018b	US	Interrupted Time-Series	high					sales data	single	Y	worksite cafeteria	package	N	N	no label	unhealthful	TLS	control	0.81 (0.72, 0.9)
160	Mazza 2018b	US	Interrupted Time-Series	high					sales data	single	Y	worksite cafeteria	package	N	N	no label	healthful	summary TLS	control	1.24 (1.11, 1.39)
160	Mazza 2018b	US	Interrupted Time-Series	high					sales data	single	Y	worksite cafeteria	package	N	N	no label	unhealthful	summary TLS	control	0.81 (0.72, 0.9)
161	Moran 2018	US	randomized controlled trial	high	white	low	adults or most adults	mostly female	1970	single	N		package	N	N	no label	unhealthful	HW	control	0.45 (0.36, 0.57)
161	Moran 2018	US	randomized controlled trial	high	white	low	adults or most adults	mostly female	1970	single	N		package	N	N	no label	healthful	HW	control	2.22 (1.75, 2.78)
161	Moran 2018	US	randomized controlled trial	high	white	low	adults or most adults	mostly female	1970	single	N		package	N	N	no label	unhealthful	negative HW	control	0.45 (0.36, 0.57)
161	Moran 2018	US	randomized controlled trial	high	white	low	adults or most adults	mostly female	1970	single	N		package	N	N	no label	healthful	negative HW	control	2.22 (1.75, 2.78)
161	Moran 2018	US	randomized controlled trial	high	white	low	adults or most adults	mostly female	1970	single	N		package	N	N	no label	unhealthful	textual HW	control	0.45 (0.36, 0.57)
161	Moran 2018	US	randomized controlled trial	high	white	low	adults or most adults	mostly female	1970	single	N		package	N	N	no label	healthful	textual HW	control	2.22 (1.75, 2.78)
169	Rosenblatt 2018	Australia	randomized controlled trial	high	ns	ns	adults or most adults	mostly female	96	single	N		package	N	N	no label	healthful	HW	control	2.57 (1.17, 5.60)
169	Rosenblatt 2018	Australia	randomized controlled trial	high	ns	ns	adults or most adults	mostly female	96	single	N		package	N	N	no label	healthful	positive HW	control	1.46 (0.60, 3.56)
169	Rosenblatt 2018	Australia	randomized controlled trial	high	ns	ns	adults or most adults	mostly female	96	single	N		package	N	N	no label	healthful	negative HW	control	4.49 (1.78, 11.34)
169	Rosenblatt 2018	Australia	randomized controlled trial	high	ns	ns	adults or most adults	mostly female	96	single	N		package	N	N	no label	healthful	negative HW	positive HW	3.09 (1.24, 7.66)
169	Rosenblatt 2018	Australia	randomized controlled trial	high	ns	ns	adults or most adults	mostly female	96	single	N		package	N	N	no label	healthful	textual HW	control	1.73 (0.71, 4.22)
169	Rosenblatt 2018	Australia	randomized controlled trial	high	ns	ns	adults or most adults	mostly female	96	single	N		package	N	N	no label	healthful	textual+non-textual HW	control	3.70 (1.48, 9.26)
169	Rosenblatt 2018	Australia	randomized controlled trial	high	ns	ns	adults or most adults	mostly female	96	single	N		package	N	N	no label	healthful	textual+non-textual HW	textual HW	2.43 (0.99, 5.99)
172	Talati 2018a	Australia	randomized controlled trial	high	ns	mix	adults or most adults	mixed	690	multiple	N		package	Y	N	no label	healthful	TLS	control	2.71 (2.37, 3.10)
172	Talati 2018a	Australia	randomized controlled trial	high	ns	mix	adults or most adults	mixed	690	multiple	N		package	Y	N	no label	unhealthful	TLS	control	1.49 (1.28, 1.72)
172	Talati 2018a	Australia	randomized controlled trial	high	ns	mix	adults or most adults	mixed	690	multiple	N		package	Y	N	no label	healthful	nutrient-specific TLS	control	2.71 (2.37, 3.10)
172	Talati 2018a	Australia	randomized controlled trial	high	ns	mix	adults or most adults	mixed	690	multiple	N		package	Y	N	no label	unhealthful	nutrient-specific TLS	control	1.49 (1.28, 1.72)
179	Ang 2019	Singapore	randomized controlled trial	high	Chinese	ns	adults or most adults	mixed	512	multiple	N		package	Y	N	no label	unhealthful	NW	control	0.98 (0.94, 1.02)
179	Ang 2019	Singapore	randomized controlled trial	high	Chinese	ns	adults or most adults	mixed	512	multiple	N		package	Y	N	no label	unhealthful	textual+non-textual NW	control	0.98 (0.94, 1.02)
179	Ang 2019	Singapore	randomized controlled trial	high	Chinese	ns	adults or most adults	mixed	512	multiple	N		package	Y	N	no label	unhealthful	HW	control	0.96 (0.92, 1.00)
179	Ang 2019	Singapore	randomized controlled trial	high	Chinese	ns	adults or most adults	mixed	512	multiple	N		package	Y	N	no label	unhealthful	negative HW	control	0.96 (0.92, 1.00)
179	Ang 2019	Singapore	randomized controlled trial	high	Chinese	ns	adults or most adults	mixed	512	multiple	N		package	Y	N	no label	unhealthful	textual HW	control	0.96 (0.92, 1.00)
179	Ang 2019	Singapore	randomized controlled trial	high	Chinese	ns	adults or most adults	mixed	512	multiple	N		package	Y	N	no label	unhealthful	HW	NW	0.99 (0.97 ,1.02)
198	Machín 2019	Uruguay	randomized controlled trial	high	ns	ns	adults or most adults	mostly female	199	single	N		package	N	N	no label	unhealthful	NW	control	0.29 (0.15, 0.57)
198	Machín 2019	Uruguay	randomized controlled trial	high	ns	ns	adults or most adults	mostly female	199	single	N		package	N	N	no label	healthful	NW	control	3.45 (1.75, 6.67)
198	Machín 2019	Uruguay	randomized controlled trial	high	ns	ns	adults or most adults	mostly female	199	single	N		package	N	N	no label	unhealthful	textual+non-textual NW	control	0.29 (0.15, 0.57)
198	Machín 2019	Uruguay	randomized controlled trial	high	ns	ns	adults or most adults	mostly female	199	single	N		package	N	N	no label	healthful	textual+non-textual NW	control	3.45 (1.75, 6.67)
206	Popova 2019	US	randomized controlled trial	high	mix	mix	adults or most adults	mostly female	180	single	N		package	N	N	no label	healthful	HW	control	0.87 (0.48, 1.57)
206	Popova 2019	US	randomized controlled trial	high	mix	mix	adults or most adults	mostly female	180	single	N		package	N	N	no label	unhealthful	HW	control	1.23 (0.43, 3.54)
206	Popova 2019	US	randomized controlled trial	high	mix	mix	adults or most adults	mostly female	180	single	N		package	N	N	no label	healthful	textual HW	control	0.87 (0.48, 1.57)
206	Popova 2019	US	randomized controlled trial	high	mix	mix	adults or most adults	mostly female	180	single	N		package	N	N	no label	unhealthful	textual HW	control	1.23 (0.43, 3.54)
206	Popova 2019	US	randomized controlled trial	high	mix	mix	adults or most adults	mostly female	180	single	N		package	N	N	no label	healthful	negative HW	control	0.87 (0.48, 1.57)
206	Popova 2019	US	randomized controlled trial	high	mix	mix	adults or most adults	mostly female	180	single	N		package	N	N	no label	unhealthful	negative HW	control	1.23 (0.43, 3.54)
242	Poquet 2019a	France	one-group design: pretest-posttest design	high	ns	mix	adults or most adults	mostly female	95	multiple	N		package	N	N	no label	healthful	NS	control	1.90 (1.51, 2.37)
242	Poquet 2019a	France	one-group design: pretest-posttest design	high	ns	mix	adults or most adults	mostly female	95	multiple	N		package	N	N	no label	unhealthful	NS	control	0.27 (0.19, 0.38)
242	Poquet 2019b	France	one-group design: pretest-posttest design	high	ns	mix	children or adolescent	mixed	95	multiple	N		package	N	N	no label	healthful	NS	control	2.14 (1.70, 2.69)
242	Poquet 2019b	France	one-group design: pretest-posttest design	high	ns	mix	children or adolescent	mixed	95	multiple	N		package	N	N	no label	unhealthful	NS	control	0.39 (0.29, 0.53)
255	Grummon 2019b	US	randomized controlled trial	high	mix	mix	adults or most adults	mixed	400	single	N		package	N	N	no label	unhealthful	HW	control	0.56 (0.38, 0.84)
255	Grummon 2019b	US	randomized controlled trial	high	mix	mix	adults or most adults	mixed	400	single	N		package	N	N	no label	healthful	HW	control	1.79 (1.19, 2.63)
255	Grummon 2019b	US	randomized controlled trial	high	mix	mix	adults or most adults	mixed	400	single	N		package	N	N	no label	unhealthful	negative HW	control	0.56 (0.38, 0.84)
255	Grummon 2019b	US	randomized controlled trial	high	mix	mix	adults or most adults	mixed	400	single	N		package	N	N	no label	healthful	negative HW	control	1.79 (1.19, 2.63)
255	Grummon 2019b	US	randomized controlled trial	high	mix	mix	adults or most adults	mixed	400	single	N		package	N	N	no label	unhealthful	textual+non-textual HW	control	0.56 (0.38, 0.84)
255	Grummon 2019b	US	randomized controlled trial	high	mix	mix	adults or most adults	mixed	400	single	N		package	N	N	no label	healthful	textual+non-textual HW	control	1.79 (1.19, 2.63)
264	Talati 2019a	12 countries (Argentina, Australia, Bulgaria, Canada, Denmark, France, Germany, Mexico, Singapore, Spain, the UK and the USA)	randomized controlled trial	high & upper-middle	ns	ns	adults or most adults	mixed	6660	multiple	N		package	N	N	no label	healthful	NW	TLS	0.7501 (0.6247, 0.9008)
264	Talati 2019a	12 countries (Argentina, Australia, Bulgaria, Canada, Denmark, France, Germany, Mexico, Singapore, Spain, the UK and the USA)	randomized controlled trial	high & upper-middle	ns	ns	adults or most adults	mixed	6660	multiple	N		package	N	N	no label	healthful	NW	NS	0.7437 (0.6195, 0.8928)
264	Talati 2019a	12 countries (Argentina, Australia, Bulgaria, Canada, Denmark, France, Germany, Mexico, Singapore, Spain, the UK and the USA)	randomized controlled trial	high & upper-middle	ns	ns	adults or most adults	mixed	6660	multiple	N		package	N	N	no label	healthful	TLS	NS	0.9914 (0.8344, 1.178)
264	Talati 2019a	12 countries (Argentina, Australia, Bulgaria, Canada, Denmark, France, Germany, Mexico, Singapore, Spain, the UK and the USA)	randomized controlled trial	high & upper-middle	ns	ns	adults or most adults	mixed	6660	multiple	N		package	N	N	no label	unhealthful	NW	TLS	1.0852 (0.8554, 1.3767)
264	Talati 2019a	12 countries (Argentina, Australia, Bulgaria, Canada, Denmark, France, Germany, Mexico, Singapore, Spain, the UK and the USA)	randomized controlled trial	high & upper-middle	ns	ns	adults or most adults	mixed	6660	multiple	N		package	N	N	no label	unhealthful	NW	NS	1.0495 (0.8288, 1.3291)
264	Talati 2019a	12 countries (Argentina, Australia, Bulgaria, Canada, Denmark, France, Germany, Mexico, Singapore, Spain, the UK and the USA)	randomized controlled trial	high & upper-middle	ns	ns	adults or most adults	mixed	6660	multiple	N		package	N	N	no label	unhealthful	TLS	NS	0.9672 (0.7605, 1.23)
268	Mantzari 2020	UK	randomized controlled trial	high	white	mix	adults or most adults	mixed	270	single	N		package	N	N	no label	unhealthful	HW	control	1.03 (0.64, 1.70)
268	Mantzari 2020	UK	randomized controlled trial	high	white	mix	adults or most adults	mixed	270	single	N		package	N	N	no label	healthful	HW	control	0.97 (0.59, 1.56)
268	Mantzari 2020	UK	randomized controlled trial	high	white	mix	adults or most adults	mixed	270	single	N		package	N	N	no label	unhealthful	negative HW	control	1.03 (0.64, 1.70)
268	Mantzari 2020	UK	randomized controlled trial	high	white	mix	adults or most adults	mixed	270	single	N		package	N	N	no label	healthful	negative HW	control	0.97 (0.59, 1.56)
268	Mantzari 2020	UK	randomized controlled trial	high	white	mix	adults or most adults	mixed	270	single	N		package	N	N	no label	unhealthful	textual+non-textual HW	control	1.03 (0.64, 1.70)
268	Mantzari 2020	UK	randomized controlled trial	high	white	mix	adults or most adults	mixed	270	single	N		package	N	N	no label	healthful	textual+non-textual HW	control	0.97 (0.59, 1.56)
271	Anabtawi 2020	Peru	randomized controlled trial	upper-middle	ns	ns	adults or most adults	mixed	100	multiple	N		package	N	N	no label	healthful	TLS	control	1.17 (1.02, 1.33)
271	Anabtawi 2020	Peru	randomized controlled trial	upper-middle	ns	ns	adults or most adults	mixed	100	multiple	N		package	N	N	no label	healthful	nutrient-specific TLS	control	1.17 (1.02, 1.33)
271	Anabtawi 2020	Peru	randomized controlled trial	upper-middle	ns	ns	adults or most adults	mixed	100	multiple	N		package	N	N	no label	unhealthful	TLS	control	1.14 (0.97, 1.35)
271	Anabtawi 2020	Peru	randomized controlled trial	upper-middle	ns	ns	adults or most adults	mixed	100	multiple	N		package	N	N	no label	unhealthful	nutrient-specific TLS	control	1.14 (0.97, 1.35)
275	Egnell 2020	Switzerland	randomized controlled trial	high	ns	low	adults or most adults	mixed	600	multiple	N		package	N	N	TLS	healthful	NW	TLS	0.5073 (0.3076, 0.8366)
275	Egnell 2020	Switzerland	randomized controlled trial	high	ns	low	adults or most adults	mixed	600	multiple	N		package	N	N	TLS	healthful	NW	NS	0.4188 (0.2573, 0.6817)
275	Egnell 2020	Switzerland	randomized controlled trial	high	ns	low	adults or most adults	mixed	600	multiple	N		package	N	N	TLS	healthful	TLS	NS	0.8256 (0.5505, 1.2383)
275	Egnell 2020	Switzerland	randomized controlled trial	high	ns	low	adults or most adults	mixed	600	multiple	N		package	N	N	TLS	unhealthful	NW	TLS	0.7685 (0.42, 1.4061)
275	Egnell 2020	Switzerland	randomized controlled trial	high	ns	low	adults or most adults	mixed	600	multiple	N		package	N	N	TLS	unhealthful	NW	NS	0.775 (0.4231, 1.4194)
275	Egnell 2020	Switzerland	randomized controlled trial	high	ns	low	adults or most adults	mixed	600	multiple	N		package	N	N	TLS	unhealthful	TLS	NS	1.0084 (0.5718, 1.7785)
291	Taillie 2020a	Chile	one-group design: pretest-posttest design	high	ns	low	ns	mixed	2383	single	Y		package	Y	N	no label	unhealthful	NW	control	0.4798 (0.4242, 0.5428)
291	Taillie 2020a	Chile	one-group design: pretest-posttest design	high	ns	low	ns	mixed	2383	single	Y		package	Y	N	no label	unhealthful	textual+non-textual NW	control	0.4798 (0.4242, 0.5428)
291	Taillie 2020a	Chile	one-group design: pretest-posttest design	high	ns	low	ns	mixed	2383	single	Y		package	Y	N	no label	healthful	NW	control	1.3558 (1.1957, 1.5374)
291	Taillie 2020a	Chile	one-group design: pretest-posttest design	high	ns	low	ns	mixed	2383	single	Y		package	Y	N	no label	healthful	textual+non-textual NW	control	1.3558 (1.1957, 1.5374)
293	Vandevijvere 2020	Belgium	randomized controlled trial	high	ns	mixed	adults or most adults	mixed	600	multiple	N		package	N	N	NS	unhealthful	NW	TLS	1.1944 (0.7673, 1.8591)
293	Vandevijvere 2020	Belgium	randomized controlled trial	high	ns	mixed	adults or most adults	mixed	600	multiple	N		package	N	N	NS	unhealthful	NW	NS	0.9549 (0.6266, 1.4551)
293	Vandevijvere 2020	Belgium	randomized controlled trial	high	ns	mixed	adults or most adults	mixed	600	multiple	N		package	N	N	NS	unhealthful	TLS	NS	0.7995 (0.5156, 1.2396)
293	Vandevijvere 2020	Belgium	randomized controlled trial	high	ns	mixed	adults or most adults	mixed	600	multiple	N		package	N	N	NS	healthful	NW	TLS	0.6432 (0.4346, 0.9519)
293	Vandevijvere 2020	Belgium	randomized controlled trial	high	ns	mixed	adults or most adults	mixed	600	multiple	N		package	N	N	NS	healthful	NW	NS	0.6328 (0.428, 0.9355)
293	Vandevijvere 2020	Belgium	randomized controlled trial	high	ns	mixed	adults or most adults	mixed	600	multiple	N		package	N	N	NS	healthful	TLS	NS	0.9838 (0.6902, 1.4023)
299	Roberto 2016	US	randomized controlled trial	high	white	mixed	adults or most adults	mostly female	1984	single	N		package	N	N	no label	unhealthful	HW	control	0.45 (0.3596, 0.5632)
299	Roberto 2016	US	randomized controlled trial	high	white	mixed	adults or most adults	mostly female	1984	single	N		package	N	N	no label	healthful	HW	control	2.2221 (1.7754, 2.7811)
299	Roberto 2016	US	randomized controlled trial	high	white	mixed	adults or most adults	mostly female	1984	single	N		package	N	N	no label	unhealthful	negative HW	control	0.45 (0.3596, 0.5632)
299	Roberto 2016	US	randomized controlled trial	high	white	mixed	adults or most adults	mostly female	1984	single	N		package	N	N	no label	healthful	negative HW	control	2.2221 (1.7754, 2.7811)
299	Roberto 2016	US	randomized controlled trial	high	white	mixed	adults or most adults	mostly female	1984	single	N		package	N	N	no label	unhealthful	textual HW	control	0.45 (0.3596, 0.5632)
299	Roberto 2016	US	randomized controlled trial	high	white	mixed	adults or most adults	mostly female	1984	single	N		package	N	N	no label	healthful	textual HW	control	2.2221 (1.7754, 2.7811)
302	Clarke 2020	UK	randomized controlled trial	high	white	mixed	adults or most adults	mixed	4134	single	N		package	N	N	no label	unhealthful	HW	control	0.5495 (0.4822, 0.6261)
302	Clarke 2020	UK	randomized controlled trial	high	white	mixed	adults or most adults	mixed	4134	single	N		package	N	N	no label	unhealthful	negative HW	control	0.5495 (0.4822, 0.6261)
302	Clarke 2020	UK	randomized controlled trial	high	white	mixed	adults or most adults	mixed	4134	single	N		package	N	N	no label	unhealthful	textual HW	control	0.6515 (0.5606, 0.7572)
302	Clarke 2020	UK	randomized controlled trial	high	white	mixed	adults or most adults	mixed	4134	single	N		package	N	N	no label	unhealthful	textual+non-textual HW	control	0.4616 (0.3964, 0.5376)
302	Clarke 2020	UK	randomized controlled trial	high	white	mixed	adults or most adults	mixed	4134	single	N		package	N	N	no label	unhealthful	textual+non-textual HW	textual HW	0.7086 (0.6085, 0.8251)
302	Clarke 2020	UK	randomized controlled trial	high	white	mixed	adults or most adults	mixed	4134	single	N		package	N	N	no label	healthful	HW	control	1.8199 (1.5971, 2.0737)
302	Clarke 2020	UK	randomized controlled trial	high	white	mixed	adults or most adults	mixed	4134	single	N		package	N	N	no label	healthful	negative HW	control	1.8199 (1.5971, 2.0737)
302	Clarke 2020	UK	randomized controlled trial	high	white	mixed	adults or most adults	mixed	4134	single	N		package	N	N	no label	healthful	textual HW	control	1.5349 (1.3207, 1.7838)
302	Clarke 2020	UK	randomized controlled trial	high	white	mixed	adults or most adults	mixed	4134	single	N		package	N	N	no label	healthful	textual+non-textual HW	control	2.1663 (1.8603, 2.5226)
302	Clarke 2020	UK	randomized controlled trial	high	white	mixed	adults or most adults	mixed	4134	single	N		package	N	N	no label	healthful	textual+non-textual HW	textual HW	1.4113 (1.212, 1.6435)
303	Fialon 2020	Italy	randomized controlled trial	high	ns	mixed	adults or most adults	mixed	826	multiple	N		package	N	N	NFt	healthful	NW	control	0.7349 (0.601, 0.8986)
303	Fialon 2020	Italy	randomized controlled trial	high	ns	mixed	adults or most adults	mixed	826	multiple	N		package	N	N	NFt	healthful	textual+non-textual NW	control	0.7349 (0.601, 0.8986)
303	Fialon 2020	Italy	randomized controlled trial	high	ns	mixed	adults or most adults	mixed	826	multiple	N		package	N	N	NFt	healthful	TLS	control	1.0775 (0.8955, 1.2965)
303	Fialon 2020	Italy	randomized controlled trial	high	ns	mixed	adults or most adults	mixed	826	multiple	N		package	N	N	NFt	healthful	nutrient-specific TLS	control	1.0775 (0.8955, 1.2965)
303	Fialon 2020	Italy	randomized controlled trial	high	ns	mixed	adults or most adults	mixed	826	multiple	N		package	N	N	NFt	healthful	NS	control	1.1514 (0.9591, 1.3823)
303	Fialon 2020	Italy	randomized controlled trial	high	ns	mixed	adults or most adults	mixed	826	multiple	N		package	N	N	NFt	healthful	NW	TLS	0.682 (0.5592, 0.8318)
303	Fialon 2020	Italy	randomized controlled trial	high	ns	mixed	adults or most adults	mixed	826	multiple	N		package	N	N	NFt	healthful	NW	NS	0.6383 (0.5245, 0.7767)
303	Fialon 2020	Italy	randomized controlled trial	high	ns	mixed	adults or most adults	mixed	826	multiple	N		package	N	N	NFt	healthful	TLS	NS	0.9358 (0.7817, 1.1203)
303	Fialon 2020	Italy	randomized controlled trial	high	ns	mixed	adults or most adults	mixed	826	multiple	N		package	N	N	NFt	unhealthful	NW	control	0.8245 (0.6065, 1.1207)
303	Fialon 2020	Italy	randomized controlled trial	high	ns	mixed	adults or most adults	mixed	826	multiple	N		package	N	N	NFt	unhealthful	textual+non-textual NW	control	0.8245 (0.6065, 1.1207)
303	Fialon 2020	Italy	randomized controlled trial	high	ns	mixed	adults or most adults	mixed	826	multiple	N		package	N	N	NFt	unhealthful	TLS	control	1.3207 (1.0022, 1.7404)
303	Fialon 2020	Italy	randomized controlled trial	high	ns	mixed	adults or most adults	mixed	826	multiple	N		package	N	N	NFt	unhealthful	nutrient-specific TLS	control	1.3207 (1.0022, 1.7404)
303	Fialon 2020	Italy	randomized controlled trial	high	ns	mixed	adults or most adults	mixed	826	multiple	N		package	N	N	NFt	unhealthful	NS	control	1.6113 (1.235, 2.1023)
303	Fialon 2020	Italy	randomized controlled trial	high	ns	mixed	adults or most adults	mixed	826	multiple	N		package	N	N	NFt	unhealthful	NW	TLS	0.6242 (0.4667, 0.835)
303	Fialon 2020	Italy	randomized controlled trial	high	ns	mixed	adults or most adults	mixed	826	multiple	N		package	N	N	NFt	unhealthful	NW	NS	0.5117 (0.3862, 0.678)
303	Fialon 2020	Italy	randomized controlled trial	high	ns	mixed	adults or most adults	mixed	826	multiple	N		package	N	N	NFt	unhealthful	TLS	NS	0.8196 (0.6401, 1.0495)
308	Alcantara 2020	Brazil	randomized controlled trial	upper-middle	ns	low	adults or most adults	mixed	821	multiple	N		package	N	N	no label	healthful	NW	control	2.5359 (2.2501, 2.8581)
308	Alcantara 2020	Brazil	randomized controlled trial	upper-middle	ns	low	adults or most adults	mixed	821	multiple	N		package	N	N	no label	healthful	textual+non-textual NW	control	2.5359 (2.2501, 2.8581)
308	Alcantara 2020	Brazil	randomized controlled trial	upper-middle	ns	low	adults or most adults	mixed	821	multiple	N		package	N	N	no label	unhealthful	NW	control	0.3943 (0.3499, 0.4444)
308	Alcantara 2020	Brazil	randomized controlled trial	upper-middle	ns	low	adults or most adults	mixed	821	multiple	N		package	N	N	no label	unhealthful	textual+non-textual NW	control	0.3943 (0.3499, 0.4444)
309	Egnell 2020	12 European countries	randomized controlled trial	high & upper-middle	ns	low	adults or most adults	mixed	7434	multiple	N		package	N	N	no label	healthful	NW	NS	0.8474 (0.6964, 1.0311)
309	Egnell 2020	12 European countries	randomized controlled trial	high & upper-middle	ns	low	adults or most adults	mixed	7434	multiple	N		package	N	N	no label	healthful	TLS	NS	0.9047 (0.7418, 1.1034)
309	Egnell 2020	12 European countries	randomized controlled trial	high & upper-middle	ns	low	adults or most adults	mixed	7434	multiple	N		package	N	N	no label	healthful	NW	TLS	0.9367 (0.7761, 1.1304)
309	Egnell 2020	12 European countries	randomized controlled trial	high & upper-middle	ns	low	adults or most adults	mixed	7434	multiple	N		package	N	N	no label	unhealthful	NW	NS	1.1801 (0.9698, 1.4359)
309	Egnell 2020	12 European countries	randomized controlled trial	high & upper-middle	ns	low	adults or most adults	mixed	7434	multiple	N		package	N	N	no label	unhealthful	TLS	NS	1.1053 (0.9063, 1.3481)
309	Egnell 2020	12 European countries	randomized controlled trial	high & upper-middle	ns	low	adults or most adults	mixed	7434	multiple	N		package	N	N	no label	unhealthful	NW	TLS	1.0676 (0.8846, 1.2884)
313	Aguenaou 2021	Morocco	randomized controlled trial	lower-middle	ns	high	adults or most adults	mixed	814	multiple	N		package	N	N	no label	healthful	NW	NS	0.7046 (0.5388, 0.9216)
313	Aguenaou 2021	Morocco	randomized controlled trial	lower-middle	ns	high	adults or most adults	mixed	814	multiple	N		package	N	N	no label	healthful	TLS	NS	0.845 (0.6492, 1.1)
313	Aguenaou 2021	Morocco	randomized controlled trial	lower-middle	ns	high	adults or most adults	mixed	814	multiple	N		package	N	N	no label	healthful	NW	TLS	0.8338 (0.6355, 1.0941)
313	Aguenaou 2021	Morocco	randomized controlled trial	lower-middle	ns	high	adults or most adults	mixed	814	multiple	N		package	N	N	no label	unhealthful	NW	NS	2.0596 (1.4063, 3.0164)
313	Aguenaou 2021	Morocco	randomized controlled trial	lower-middle	ns	high	adults or most adults	mixed	814	multiple	N		package	N	N	no label	unhealthful	TLS	NS	1.1609 (0.7658, 1.7597)
313	Aguenaou 2021	Morocco	randomized controlled trial	lower-middle	ns	high	adults or most adults	mixed	814	multiple	N		package	N	N	no label	unhealthful	NW	TLS	1.7741 (1.2281, 2.563)
316	Asbridge 2021	UK	randomized controlled trial	high	white	high	adults or most adults	mixed	1185	multiple	N		package	N	N	no label	healthful	HW	control	1.1011 (0.8749, 1.3858)
316	Asbridge 2021	UK	randomized controlled trial	high	white	high	adults or most adults	mixed	1185	multiple	N		package	N	N	no label	healthful	negative HW	control	1.1011 (0.8749, 1.3859)
316	Asbridge 2021	UK	randomized controlled trial	high	white	high	adults or most adults	mixed	1185	multiple	N		package	N	N	no label	healthful	non-textual HW	control	1.1017 (0.8358, 1.452)
316	Asbridge 2021	UK	randomized controlled trial	high	white	high	adults or most adults	mixed	1185	multiple	N		package	N	N	no label	healthful	textual HW	control	1.0855 (0.8214, 1.4346)
316	Asbridge 2021	UK	randomized controlled trial	high	white	high	adults or most adults	mixed	1185	multiple	N		package	N	N	no label	healthful	textual+non-textual HW	control	1.1179 (0.8403, 1.4873)
316	Asbridge 2021	UK	randomized controlled trial	high	white	high	adults or most adults	mixed	1185	multiple	N		package	N	N	no label	healthful	textual+non-textual HW	textual HW	1.0299 (0.7775, 1.3641)
316	Asbridge 2021	UK	randomized controlled trial	high	white	high	adults or most adults	mixed	1185	multiple	N		package	N	N	no label	healthful	non-textual HW	textual HW	1.0149 (0.7735, 1.3315)
316	Asbridge 2021	UK	randomized controlled trial	high	white	high	adults or most adults	mixed	1185	multiple	N		package	N	N	no label	healthful	textual+non-textual HW	non-textual HW	1.0148 (0.7682, 1.3405)
316	Asbridge 2021	UK	randomized controlled trial	high	white	high	adults or most adults	mixed	1185	multiple	N		package	N	N	no label	unhealthful	HW	control	0.9696 (0.7647, 1.2293)
316	Asbridge 2021	UK	randomized controlled trial	high	white	high	adults or most adults	mixed	1185	multiple	N		package	N	N	no label	unhealthful	negative HW	control	0.9696 (0.7647, 1.2293)
316	Asbridge 2021	UK	randomized controlled trial	high	white	high	adults or most adults	mixed	1185	multiple	N		package	N	N	no label	unhealthful	non-textual HW	control	0.9612 (0.7207, 1.282)
316	Asbridge 2021	UK	randomized controlled trial	high	white	high	adults or most adults	mixed	1185	multiple	N		package	N	N	no label	unhealthful	textual HW	control	0.9484 (0.709, 1.2687)
316	Asbridge 2021	UK	randomized controlled trial	high	white	high	adults or most adults	mixed	1185	multiple	N		package	N	N	no label	unhealthful	textual+non-textual HW	control	1.0033 (0.7457, 1.3498)
316	Asbridge 2021	UK	randomized controlled trial	high	white	high	adults or most adults	mixed	1185	multiple	N		package	N	N	no label	unhealthful	textual+non-textual HW	textual HW	1.0578 (0.7853, 1.4249)
316	Asbridge 2021	UK	randomized controlled trial	high	white	high	adults or most adults	mixed	1185	multiple	N		package	N	N	no label	unhealthful	non-textual HW	textual HW	1.0135 (0.759, 1.3534)
316	Asbridge 2021	UK	randomized controlled trial	high	white	high	adults or most adults	mixed	1185	multiple	N		package	N	N	no label	unhealthful	textual+non-textual HW	non-textual HW	1.0437 (0.7771, 1.4018)
321	Egnell 2021b	France	randomized controlled trial	high	ns	ns	adults or most adults	mostly female	2223	multiple	N		package	N	N	no label	healthful	NS	control	0.8682 (0.7176, 1.0503)
321	Egnell 2021b	France	randomized controlled trial	high	ns	ns	adults or most adults	mostly female	2223	multiple	N		package	N	N	no label	unhealthful	NS	control	0.8352 (0.7071, 0.9864)
Not eligible for meta-analysis due to incomplete data for pooling results
24	van Herpen 2011b	US	randomized controlled trial	high	ns	ns	adults or most adults	mixed	41	multiple	N		package	N	N	no label	healthful	TLS	control
24	van Herpen 2011b	US	randomized controlled trial	high	ns	ns	adults or most adults	mixed	41	multiple	N		package	N	N	no label	unhealthful	TLS	control
48	Savoie 2013	Canada	nonequivalent control group design: pretest-posttest design	high	ns	ns	adults or most adults	mostly female	2758	multiple	N		package	N	N	no label	healthful	TLS	control
48	Savoie 2013	Canada	nonequivalent control group design: pretest-posttest design	high	ns	ns	adults or most adults	mostly female	2758	multiple	N		package	N	N	no label	unhealthful	TLS	control
72	Mawad 2015	Uruguay	choice conjoint task	high	ns	ns	adults or most adults	mostly female	133	single	N		package	Y	N	no label	unhealthful	TLS	control
99	Arrua 2017a	Uruguay	randomized controlled trial	high	ns	ns	children or adolescent	mixed	442	multiple	N		package	N	N	no label	unhealthful	NW	control
99	Arrua 2017a	Uruguay	randomized controlled trial	high	ns	ns	children or adolescent	mixed	442	multiple	N		package	N	N	no label	unhealthful	TLS	control
196	Lima 2019	Brazil	randomized controlled trial	upper-middle	ns	ns	mix	mixed	800	multiple	N		package	Y	N	TLS	healthful	NW	TLS
304	Hamlin 2020	New Zealand	choice conjoint task	high	ns	ns	children or adolescent	mixed	240	single	N		package	N	N	no label	unhealthful	NW	control

## Sheet: Data B
Data B. Characteristics and results of studies included for purchase intention for products.
article ID	study	country	study design category	country income	age	sex	race	SES	sample size	food_type	real-world setting	fields	label location	healthfulness of products	NFt presence	time pressure	comparator	treat1	treat2	md (se)
1	Burton 1993	US	nonequivalent control group design: posttest-only	high	ns	mostly female	ns	ns	343	multiple	N		package	unhealthful	N	N	no label	HW	control	0.03 (0.03)
1	Burton 1993	US	nonequivalent control group design: posttest-only	high	ns	mostly female	ns	ns	343	multiple	N		package	unhealthful	N	N	no label	negative HW	control	0.03 (0.03)
1	Burton 1993	US	nonequivalent control group design: posttest-only	high	ns	mostly female	ns	ns	343	multiple	N		package	unhealthful	N	N	no label	textual HW	control	0.03 (0.03)
36	Roberto 2012	US	randomized controlled trial	high	adults or most adults	mixed	white	low	409	multiple	N		package	mixed	N	N	no label	TLS	control	-0.08 (0.08)
36	Roberto 2012	US	randomized controlled trial	high	adults or most adults	mixed	white	low	409	multiple	N		package	mixed	N	N	no label	nutrient-specific TLS	control	-0.08 (0.08)
97	VanEpps 2016b	US	randomized controlled trial	high	children or adolescent	mixed	white	low	1842	single	N		package	unhealthful	N	N	no label	HW	control	-0.03 (0.02)
97	VanEpps 2016b	US	randomized controlled trial	high	children or adolescent	mixed	white	low	1842	single	N		package	unhealthful	N	N	no label	negative HW	control	-0.03 (0.02)
97	VanEpps 2016b	US	randomized controlled trial	high	children or adolescent	mixed	white	low	1842	single	N		package	unhealthful	N	N	no label	textual HW	control	-0.03 (0.02)
137	Donnelly 2018a	US	randomized controlled trial	high	adults or most adults	mixed	white	mix	202	single	N		package	healthful	N	N	no label	HW	control	0.56 (0.09)
137	Donnelly 2018a	US	randomized controlled trial	high	adults or most adults	mixed	white	mix	202	single	N		package	healthful	N	N	no label	negative HW	control	0.56 (0.09)
137	Donnelly 2018a	US	randomized controlled trial	high	adults or most adults	mixed	white	mix	202	single	N		package	healthful	N	N	no label	textual+non-textual HW	control	0.56 (0.09)
145	Gorski Findling 2018	US	randomized controlled trial	high	adults or most adults	mixed	white	low	628	multiple	N		package	unhealthful	N	N	no label	TLS	control	-0.05 (0.06)
145	Gorski Findling 2018	US	randomized controlled trial	high	adults or most adults	mixed	white	low	628	multiple	N		package	unhealthful	N	N	no label	nutrient-specific TLS	control	-0.05 (0.06)
149	Khandpur 2018	Brazil	randomized controlled trial	upper-middle	adults or most adults	mixed	ns	mix	1607	multiple	N		package	unhealthful	N	N	TLS	NW	control	-0.439 (0.006)
149	Khandpur 2018	Brazil	randomized controlled trial	upper-middle	adults or most adults	mixed	ns	mix	1607	multiple	N		package	unhealthful	N	N	TLS	textual+non-textual NW	control	-0.439 (0.006)
149	Khandpur 2018	Brazil	randomized controlled trial	upper-middle	adults or most adults	mixed	ns	mix	1607	multiple	N		package	unhealthful	N	N	TLS	TLS	control	-0.16 (0.01)
149	Khandpur 2018	Brazil	randomized controlled trial	upper-middle	adults or most adults	mixed	ns	mix	1607	multiple	N		package	unhealthful	N	N	TLS	nutrient-specific TLS	control	-0.16 (0.01)
149	Khandpur 2018	Brazil	randomized controlled trial	upper-middle	adults or most adults	mixed	ns	mix	1607	multiple	N		package	unhealthful	N	N	TLS	NW	TLS	-0.28 (0.01)
161	Moran 2018	US	randomized controlled trial	high	adults or most adults	mostly female	white	low	1970	single	N		package	unhealthful	N	N	no label	HW	control	-0.10 (0.02)
161	Moran 2018	US	randomized controlled trial	high	adults or most adults	mostly female	white	low	1970	single	N		package	unhealthful	N	N	no label	negative HW	control	-0.10 (0.02)
161	Moran 2018	US	randomized controlled trial	high	adults or most adults	mostly female	white	low	1970	single	N		package	unhealthful	N	N	no label	textual HW	control	-0.10 (0.02)
191	Hayward 2019	US	randomized controlled trial	high	adults or most adults	mixed	white	ns	681	single	N		package	healthful	N	N	no label	HW	control	0.26 (0.05)
191	Hayward 2019	US	randomized controlled trial	high	adults or most adults	mixed	white	ns	681	single	N		package	healthful	N	N	no label	negative HW	control	0.26 (0.05)
191	Hayward 2019	US	randomized controlled trial	high	adults or most adults	mixed	white	ns	681	single	N		package	healthful	N	N	no label	textual+non-textual HW	control	0.26 (0.05)
210	Schnettler 2019	Chile	choice conjoint task	high	adults or most adults	mostly female	ns	mix	249	single	N		package	healthful	N	N	no label	NW	control	-0.3 (0.01)
210	Schnettler 2019	Chile	choice conjoint task	high	adults or most adults	mostly female	ns	mix	249	single	N		package	healthful	N	N	no label	textual+non-textual NW	control	-0.3 (0.01)
216	Velasco Vizcaíno 2019d	Ecuador	nonequivalent control group design: posttest design	upper-middle	adults or most adults	mostly male	ns	ns	133	single	N		package	unhealthful	N	N	NFt	TLS	control	0.1 (0.05)
216	Velasco Vizcaíno 2019a	Ecuador	randomized controlled trial	upper-middle	adults or most adults	mixed	ns	ns	837	single	N		package	unhealthful	N	N	no label	TLS	control	-0.07 (0.06)
216	Velasco Vizcaíno 2019b	Ecuador	randomized controlled trial	upper-middle	adults or most adults	mixed	ns	ns	181	single	N		package	unhealthful	N	N	no label	TLS	control	-0.03 (0.06)
216	Velasco Vizcaíno 2019c	Ecuador	randomized controlled trial	upper-middle	adults or most adults	mostly female	ns	ns	201	single	N		package	unhealthful	N	N	no label	TLS	control	-0.15 (0.05)
216	Velasco Vizcaíno 2019d	Ecuador	nonequivalent control group design: posttest design	upper-middle	adults or most adults	mostly male	ns	ns	133	single	N		package	unhealthful	N	N	NFt	nutrient-specific TLS	control	0.1 (0.05)
216	Velasco Vizcaíno 2019a	Ecuador	randomized controlled trial	upper-middle	adults or most adults	mixed	ns	ns	837	single	N		package	unhealthful	N	N	no label	nutrient-specific TLS	control	-0.07 (0.06)
216	Velasco Vizcaíno 2019b	Ecuador	randomized controlled trial	upper-middle	adults or most adults	mixed	ns	ns	181	single	N		package	unhealthful	N	N	no label	nutrient-specific TLS	control	-0.03 (0.06)
216	Velasco Vizcaíno 2019c	Ecuador	randomized controlled trial	upper-middle	adults or most adults	mostly female	ns	ns	201	single	N		package	unhealthful	N	N	no label	nutrient-specific TLS	control	-0.15 (0.05)
276	Franco-Arellano 2020	Canada	randomized controlled trial	high	adults or most adults	mixed	white	mixed	1498	multiple	N		package	healthful	Y	N	no label	NW	control	-0.061 (0.03)
276	Franco-Arellano 2020	Canada	randomized controlled trial	high	adults or most adults	mixed	white	mixed	1498	multiple	N		package	unhealthful	Y	N	no label	NW	control	-0.154 (0.002)
276	Franco-Arellano 2020	Canada	randomized controlled trial	high	adults or most adults	mixed	white	mixed	1498	multiple	N		package	healthful	Y	N	no label	textual+non-textual NW	control	-0.061 (0.03)
276	Franco-Arellano 2020	Canada	randomized controlled trial	high	adults or most adults	mixed	white	mixed	1498	multiple	N		package	unhealthful	Y	N	no label	textual+non-textual NW	control	-0.154 (0.002)
276	Franco-Arellano 2020	Canada	randomized controlled trial	high	adults or most adults	mixed	white	mixed	1498	multiple	N		package	healthful	Y	N	no label	TLS	control	0.067 (0.034)
276	Franco-Arellano 2020	Canada	randomized controlled trial	high	adults or most adults	mixed	white	mixed	1498	multiple	N		package	unhealthful	Y	N	no label	TLS	control	-0.11 (0.002)
276	Franco-Arellano 2020	Canada	randomized controlled trial	high	adults or most adults	mixed	white	mixed	1498	multiple	N		package	healthful	Y	N	no label	nutrient-specific TLS	control	0.067 (0.034)
276	Franco-Arellano 2020	Canada	randomized controlled trial	high	adults or most adults	mixed	white	mixed	1498	multiple	N		package	unhealthful	Y	N	no label	nutrient-specific TLS	control	-0.11 (0.002)
276	Franco-Arellano 2020	Canada	randomized controlled trial	high	adults or most adults	mixed	white	mixed	1498	multiple	N		package	healthful	Y	N	no label	NW	TLS	-0.12 (0.028)
276	Franco-Arellano 2020	Canada	randomized controlled trial	high	adults or most adults	mixed	white	mixed	1498	multiple	N		package	unhealthful	Y	N	no label	NW	TLS	-0.05 (0.002)
299	Roberto 2016	US	randomized controlled trial	high	adults or most adults	mostly female	white	mixed	1984	single	N		package	unhealthful	N	N	no label	HW	control	-0.105 (0.02)
299	Roberto 2016	US	randomized controlled trial	high	adults or most adults	mostly female	white	mixed	1984	single	N		package	unhealthful	N	N	no label	negative HW	control	-0.105 (0.02)
299	Roberto 2016	US	randomized controlled trial	high	adults or most adults	mostly female	white	mixed	1984	single	N		package	unhealthful	N	N	no label	textual HW	control	-0.105 (0.02)
299	Roberto 2016	US	randomized controlled trial	high	adults or most adults	mostly female	white	mixed	1984	single	N		package	healthful	N	N	no label	HW	control	-0.023 (0.015)
299	Roberto 2016	US	randomized controlled trial	high	adults or most adults	mostly female	white	mixed	1984	single	N		package	healthful	N	N	no label	negative HW	control	-0.023 (0.015)
299	Roberto 2016	US	randomized controlled trial	high	adults or most adults	mostly female	white	mixed	1984	single	N		package	healthful	N	N	no label	textual HW	control	-0.023 (0.015)
312	Taillie 2020b	Colombia	randomized controlled trial	upper-middle	adults or most adults	mixed	mixed	high	1997	multiple	N		package	unhealthful	N	N	no label	NW	control	-0.232 (0.015)
312	Taillie 2020b	Colombia	randomized controlled trial	upper-middle	adults or most adults	mixed	mixed	high	1997	multiple	N		package	unhealthful	N	N	no label	textual+non-textual NW	control	-0.232 (0.015)
312	Taillie 2020c	Colombia	randomized controlled trial	upper-middle	adults or most adults	mixed	mixed	high	1997	single	N		package	unhealthful	N	N	no label	NW	control	-0.586 (0.038)
312	Taillie 2020c	Colombia	randomized controlled trial	upper-middle	adults or most adults	mixed	mixed	high	1997	single	N		package	unhealthful	N	N	no label	textual+non-textual NW	control	-0.586 (0.038)
318	De Temmerman 2021b	Belgium	randomized controlled trial	high	adults or most adults	mostly female	ns	ns	415	single	N		package	healthful	N	N	no label	NS	control	0.125 (0.095)
318	De Temmerman 2021b	Belgium	randomized controlled trial	high	adults or most adults	mostly female	ns	ns	415	single	N		package	medium	N	N	no label	NS	control	0.048 (0.109)
318	De Temmerman 2021b	Belgium	randomized controlled trial	high	adults or most adults	mostly female	ns	ns	415	single	N		package	unhealthful	N	N	no label	NS	control	-0.006 (0.122)
322	Hall 2021	France	randomized controlled trial	high	adults or most adults	mixed	white	mixed	1078	single	N		package	unhealthful	N	N	no label	NW	control	-0.165 (0.04)
322	Hall 2021	France	randomized controlled trial	high	adults or most adults	mixed	white	mixed	1078	single	N		package	unhealthful	N	N	no label	textual NW	control	-0.148 (0.04)
322	Hall 2021	France	randomized controlled trial	high	adults or most adults	mixed	white	mixed	1078	single	N		package	unhealthful	N	N	no label	textual+non-textual NW		-0.173 (0.04)
322	Hall 2021	France	randomized controlled trial	high	adults or most adults	mixed	white	mixed	1078	single	N		package	unhealthful	N	N	no label	textual+non-textual NW	textual NW	-0.065 (0.05)
322	Hall 2021	France	randomized controlled trial	high	adults or most adults	mixed	white	mixed	1078	single	N		package	unhealthful	N	N	no label	HW	control	-0.156 (0.04)
322	Hall 2021	France	randomized controlled trial	high	adults or most adults	mixed	white	mixed	1078	single	N		package	unhealthful	N	N	no label	negative HW	control	-0.156 (0.04)
322	Hall 2021	France	randomized controlled trial	high	adults or most adults	mixed	white	mixed	1078	single	N		package	unhealthful	N	N	no label	textual HW	control	-0.222 (0.04)
322	Hall 2021	France	randomized controlled trial	high	adults or most adults	mixed	white	mixed	1078	single	N		package	unhealthful	N	N	no label	textual+non-textual HW	control	-0.263 (0.04)
322	Hall 2021	France	randomized controlled trial	high	adults or most adults	mixed	white	mixed	1078	single	N		package	unhealthful	N	N	no label	textual+non-textual HW	textual HW	-0.087 (0.06)
322	Hall 2021	France	randomized controlled trial	high	adults or most adults	mixed	white	mixed	1078	single	N		package	unhealthful	N	N	no label	HW	NW	0.01 (0.05)
325	Mediano Stoltze 2021	Chile	randomized controlled trial	high	adults or most adults	mixed	ns	mixed	497	single	N		package	unhealthful	N	N	no label	NW	control	-0.158 (0.04)
325	Mediano Stoltze 2021	Chile	randomized controlled trial	high	adults or most adults	mixed	ns	mixed	497	single	N		package	unhealthful	N	N	no label	textual+non-textual NW	control	-0.158 (0.04)
Not eligible for meta-analysis due to incomplete data for pooling results
54	Effertz 2014	Germany	choice conjoint task	high	children or adolescent	mostly female	ns	ns	404	single	N		package	unhealthful	N	N	no label	NW	control
69	Hamlin 2015	New Zealand	randomized controlled trial	high	adults or most adults	mostly female	ns	ns	250	single	N		package	healthful	N	N	no label	TLS	control
81	Bollard 2016	New Zealand	randomized controlled trial	high	mix	mixed	white	mix	604	single	N		package	unhealthful	N	N	no label	graphic NW+HW	textual NW+HW
130	Ares 2018d	Uruguay	randomized controlled trial	high	adults or most adults	mostly female	ns	mix	681	multiple	N		package	healthful	N	N	no label	NW	control
130	Ares 2018d	Uruguay	randomized controlled trial	high	adults or most adults	mostly female	ns	mix	681	multiple	N		package	unhealthful	N	N	no label	NW	control
130	Ares 2018d	Uruguay	randomized controlled trial	high	adults or most adults	mostly female	ns	mix	681	multiple	N		package	healthful	N	N	no label	NS	control
130	Ares 2018d	Uruguay	randomized controlled trial	high	adults or most adults	mostly female	ns	mix	681	multiple	N		package	unhealthful	N	N	no label	NS	control
292	Uribe 2020	Chile	randomized controlled trial	high	ns	ns	ns	ns	320	multiple	N		package	mixed	N	N	no label	NW	control
314	Andrews 2021a	US	randomized controlled trial	high	adults or most adults	ns	ns	ns	711	single	N		package	unhealthful	Y	N	no label	NW	control
314	Andrews 2021a	US	randomized controlled trial	high	adults or most adults	ns	ns	ns	711	single	N		package	unhealthful	Y	N	no label	TLS	control
314	Andrews 2021b	US	randomized controlled trial	high	adults or most adults	ns	ns	ns	1087	single	N		package	unhealthful	Y	N	no label	NW	control
314	Andrews 2021b	US	randomized controlled trial	high	adults or most adults	ns	ns	ns	1087	single	N		package	unhealthful	Y	N	no label	TLS	control
317	Bandeira 2021	Brazil	randomized controlled trial	upper-middle	adults or most adults	ns	mixed	mixed	2400	multiple	N		package	mixed	Y	N	no label	NW	control
317	Bandeira 2021	Brazil	randomized controlled trial	upper-middle	adults or most adults	ns	mixed	mixed	2400	multiple	N		package	mixed	Y	N	no label	textual+non-textual NW	control
317	Bandeira 2021	Brazil	randomized controlled trial	upper-middle	adults or most adults	ns	mixed	mixed	2400	multiple	N		package	mixed	Y	N	no label	TLS	control
317	Bandeira 2021	Brazil	randomized controlled trial	upper-middle	adults or most adults	ns	mixed	mixed	2400	multiple	N		package	mixed	Y	N	no label	nutrient-specific TLS	control
317	Bandeira 2021	Brazil	randomized controlled trial	upper-middle	adults or most adults	ns	mixed	mixed	2400	multiple	N		package	mixed	Y	N	no label	NW	TLS
318	De Temmerman 2021a	Belgium	randomized controlled trial	high	adults or most adults	ns	ns	high	292	single	N		package	healthful	N	N	no label	NS	control
318	De Temmerman 2021a	Belgium	randomized controlled trial	high	adults or most adults	ns	ns	high	292	single	N		package	medium	N	N	no label	NS	control
318	De Temmerman 2021a	Belgium	randomized controlled trial	high	adults or most adults	ns	ns	high	292	single	N		package	unhealthful	N	N	no label	NS	control
319	Devia 2021b	Uruguay	choice conjoint task	high	adults or most adults	mostly female	ns	low	413	multiple	N		package	unhealthful	N	N	no label	NW	control
319	Devia 2021b	Uruguay	choice conjoint task	high	adults or most adults	mostly female	ns	low	413	multiple	N		package	unhealthful	N	N	no label	textual+non-textual NW	control
327	Vanderlee 2021	Canada	randomized controlled trial	high	adults or most adults		white	low	1498	multiple	N		package	healthful	Y	N	no label	NW	control
327	Vanderlee 2021	Canada	randomized controlled trial	high	adults or most adults		white	low	1498	multiple	N		package	healthful	Y	N	no label	textual+non-textual NW	control
327	Vanderlee 2021	Canada	randomized controlled trial	high	adults or most adults		white	low	1498	multiple	N		package	healthful	Y	N	no label	TLS	control
327	Vanderlee 2021	Canada	randomized controlled trial	high	adults or most adults		white	low	1498	multiple	N		package	healthful	Y	N	no label	nutrient-specific TLS	control
327	Vanderlee 2021	Canada	randomized controlled trial	high	adults or most adults		white	low	1498	multiple	N		package	healthful	Y	N	no label	NW	TLS

## Sheet: Data C
Data C. Characteristics and results of studies included for the overall healthfulness of purchased products.
article ID	study	country	study design category	country income	age	sex	race	sample size	food type	real-world	fields	label location	SES	time pressure	comparator	NFt presence	healthfulness score	treat1	treat2	md (se)
32	Koenigstorfer 2012	Germany	nonequivalent control group design: posttest-only	high	ns	unclear	ns	184	single	Y		package	ns	N	no label	N	mean expert ratings (1 = very healthful, 20 = very unhealthful)	TLS	control	0.03 (0.03)
32	Koenigstorfer 2012	Germany	nonequivalent control group design: posttest-only	high	ns	unclear	ns	184	single	Y		package	ns	N	no label	N	mean expert ratings (1 = very healthful, 20 = very unhealthful)	summary TLS	control	0.03 (0.03)
57	Ducrot 2015	Germany	cross-sectional	high	adults or most adults	mostly female	ns	14230	single	N		package	low	N	no label	N	SSAg/1 score	TLS	control	-0.05 (0.12)
57	Ducrot 2015	Germany	cross-sectional	high	adults or most adults	mostly female	ns	14230	single	N		package	low	N	no label	N	SSAg/1 score	nutrient-specific TLS	control	-0.05 (0.13)
84	Ducrot 2016	France	randomized controlled trial	high	adults or most adults	mostly female	ns	7103	multiple	N		package	low	N	no label	N	FSAm-NPS/HCSP	TLS	control	0.04 (0.01)
84	Ducrot 2016	France	randomized controlled trial	high	adults or most adults	mostly female	ns	7103	multiple	N		package	low	N	no label	N	FSAm-NPS/HCSP	nutrient-specific TLS	control	0.04 (0.01)
84	Ducrot 2016	France	randomized controlled trial	high	adults or most adults	mostly female	ns	7103	multiple	N		package	low	N	no label	N	FSAm-NPS/HCSP	NS	control	0.07 (0.01)
84	Ducrot 2016	France	randomized controlled trial	high	adults or most adults	mostly female	ns	7103	multiple	N		package	low	N	no label	N	FSAm-NPS/HCSP	TLS	NS	-0.03 (0.01)
115	Neal 2017	Australia	randomized controlled trial	high	adults or most adults	mostly female	ns	944	multiple	N		package	mix	N	NFt	N	mean transformed NPSC score	NW	control	0.03 (0.003)
115	Neal 2017	Australia	randomized controlled trial	high	adults or most adults	mostly female	ns	944	multiple	N		package	mix	N	NFt	N	mean transformed NPSC score	textual+non-textual NW	control	0.03 (0.003)
115	Neal 2017	Australia	randomized controlled trial	high	adults or most adults	mostly female	ns	944	multiple	N		package	mix	N	NFt	N	mean transformed NPSC score	TLS	control	0.03 (0.003)
115	Neal 2017	Australia	randomized controlled trial	high	adults or most adults	mostly female	ns	944	multiple	N		package	mix	N	NFt	N	mean transformed NPSC score	nutrient-specific TLS	control	0.03 (0.003)
115	Neal 2017	Australia	randomized controlled trial	high	adults or most adults	mostly female	ns	944	multiple	N		package	mix	N	NFt	N	mean transformed NPSC score	NW	TLS	0.002 (0.002)
145	Gorski Findling 2018	US	randomized controlled trial	high	adults or most adults	mixed	white	628	multiple	N		package	low	N	no label	N	average NPI score	TLS	control	0 (0.05)
145	Gorski Findling 2018	US	randomized controlled trial	high	adults or most adults	mixed	white	628	multiple	N		package	low	N	no label	N	average NPI score	nutrient-specific TLS	control	0 (0.05)
237	Egnell 2019b	France	randomized controlled trial	high	adults or most adults	mostly female	ns	1215	multiple	N		package	ns	N	no label	N	FSAm-NPS/HCSP	NS	control	0.18 (0.07)
253	Finkelstein 2019	Singapore	randomized controlled trial	high	adults or most adults	mostly female	Chinese	154	multiple	N		package	mix	N	no label	Y	modified AHEI-2010	TLS	control	0.032 (0.006)
253	Finkelstein 2019	Singapore	randomized controlled trial	high	adults or most adults	mostly female	Chinese	154	multiple	N		package	mix	N	no label	Y	modified AHEI-2010	nutrient-specific TLS	control	0.032 (0.006)
253	Finkelstein 2019	Singapore	randomized controlled trial	high	adults or most adults	mostly female	Chinese	154	multiple	N		package	mix	N	no label	Y	modified AHEI-2011	NS	control	0.03 (0.01)
253	Finkelstein 2019	Singapore	randomized controlled trial	high	adults or most adults	mostly female	Chinese	154	multiple	N		package	mix	N	no label	Y	modified AHEI-2011	TLS	NS	0 (0.01)
285	Jáuregui 2020	Mexico	randomized controlled trial	upper-middle	adults or most adults	mixed	ns	1469	multiple	N		package	low	N	TLS	N	NPSC score	NW	TLS	0 (0.065)
298	Julia 2016	France	nonequivalent control group design: posttest design	high	adults or most adults		mostly female	901	multiple	N		package	low	N	no label	N	FSA score	NS	control	0.011 (0.048)
320	Egnell 2021a	France	randomized controlled trial	high	adults or most adults	mostly female	ns	220	multiple	N		package	low	N	no label	N	FSAm-NPS	NS	control	0.285 (0.153)
324	Mauri 2021	UK and Italy	randomized controlled trial	high	adults or most adults	mostly female	ns	180	multiple	N		package	ns	N	no label	N	3-point scale	TLS	control	0.151 (0.1)
324	Mauri 2021	UK and Italy	randomized controlled trial	high	adults or most adults	mostly female	ns	180	multiple	N		package	ns	N	no label	N	3-point scale	nutrient-specific TLS	control	0.151 (0.1)
325	Mediano Stoltze 2021	Chile	randomized controlled trial	high	adults or most adults	mixed	ns	497	single	N		package	mixed	N	no label	N	6-point scale	NW	control	0.542 (0.03)
325	Mediano Stoltze 2021	Chile	randomized controlled trial	high	adults or most adults	mixed	ns	497	single	N		package	mixed	N	no label	N	6-point scale	textual+non-textual NW	control	0.542 (0.03)
Not eligible for meta-analysis due to incomplete data for pooling results
116	Ni Mhurchu 2017	New Zealand	randomized controlled trial	high	adults or most adults	mostly female	mixed	914	multiple	N		package	mix	N	NFt	N	NPSC score
301	Blitstein 2020	US	randomized controlled trial	high	adults or most adults	mostly female	white	724	multiple	N		package	low	Y	NFt	Y	HPI score
*Original results were reversed if FSAm-NPS/HCSP, SSAg/1 score, NPSC score or mean expert ratings applied. Nutri-score was ranged from -15 to 40 for solid foods, and in our analysis it was rescaled to 0-55 to make it reasonable to estimate the relative mean difference. Abbreviations: Alternate healthful Eating Index, AHEI; Food Standards Agency Nutrient Profiling System, FSAm-NPS/HCSP; Nutritiona…

## Sheet: Data D
Data D. Characteristics and results of studies included for the calorie of purchased products.
article ID	study	country	study design category	country income	age	sex	race	SES	sample size	food_type	real-world setting	fields	label location	calorie measurement	NFt presence	time pressure	comparator	treat1	treat2	md (se)
10	Borgmeier 2009	Germany	randomized controlled trial	high	adults or most adults	mixed	ns	ns	252	multiple	N		package	total calorie	N	N	no label	TLS	control	-0.01 (0.07)
10	Borgmeier 2009	Germany	randomized controlled trial	high	adults or most adults	mixed	ns	ns	252	multiple	N		package	total calorie	N	N	no label	nutrient-specific TLS	control	-0.01 (0.07)
84	Ducrot 2016	France	randomized controlled trial	high	adults or most adults	mostly female	ns	low	7103	multiple	N		package	calorie per 100g/ml	N	N	no label	TLS	control	-0.02 (0.01)
84	Ducrot 2016	France	randomized controlled trial	high	adults or most adults	mostly female	ns	low	7103	multiple	N		package	calorie per 100g/ml	N	N	no label	nutrient-specific TLS	control	-0.02 (0.02)
84	Ducrot 2016	France	randomized controlled trial	high	adults or most adults	mostly female	ns	low	7103	multiple	N		package	calorie per 100g/ml	N	N	no label	NS	control	-0.03 (0.01)
84	Ducrot 2016	France	randomized controlled trial	high	adults or most adults	mostly female	ns	low	7103	multiple	N		package	calorie per 100g/ml	N	N	no label	TLS	NS	0.01 (0.01)
115	Neal 2017	Australia	randomized controlled trial	high	adults or most adults	mostly female	ns	mix	944	multiple	N		package	calorie per 100g/ml	N	N	NFt	TLS	control	-0.03 (0.01)
115	Neal 2017	Australia	randomized controlled trial	high	adults or most adults	mostly female	ns	mix	944	multiple	N		package	calorie per 100g/ml	N	N	NFt	nutrient-specific TLS	control	-0.03 (0.01)
115	Neal 2017	Australia	randomized controlled trial	high	adults or most adults	mostly female	ns	mix	944	multiple	N		package	calorie per 100g/ml	N	N	NFt	NW	control	-0.04 (0.006)
115	Neal 2017	Australia	randomized controlled trial	high	adults or most adults	mostly female	ns	mix	944	multiple	N		package	calorie per 100g/ml	N	N	NFt	textual+non-textual NW	control	-0.04 (0.006)
115	Neal 2017	Australia	randomized controlled trial	high	adults or most adults	mostly female	ns	mix	944	multiple	N		package	calorie per 100g/ml	N	N	NFt	NW	TLS	-0.01 (0.01)
123	Acton 2018a	Canada	randomized controlled trial	high	adults or most adults	mixed	white	ns	675	single	N		package	total calorie	N	N	no label	NW	control	-0.08 (0.1)
123	Acton 2018a	Canada	randomized controlled trial	high	adults or most adults	mixed	white	ns	675	single	N		package	total calorie	N	N	no label	textual+non-textual NW	control	-0.08 (0.2)
123	Acton 2018a	Canada	randomized controlled trial	high	adults or most adults	mixed	white	ns	675	single	N		package	total calorie	N	N	no label	HW	control	0.01 (0.1)
123	Acton 2018a	Canada	randomized controlled trial	high	adults or most adults	mixed	white	ns	675	single	N		package	total calorie	N	N	no label	negative HW	control	0.01 (0.2)
123	Acton 2018a	Canada	randomized controlled trial	high	adults or most adults	mixed	white	ns	675	single	N		package	total calorie	N	N	no label	textual HW	control	0.01 (0.2)
123	Acton 2018a	Canada	randomized controlled trial	high	adults or most adults	mixed	white	ns	675	single	N		package	total calorie	N	N	no label	NW	HW	-0.09 (0.1)
154	Machin 2018a	Uruguay	randomized controlled trial	high	adults or most adults	mostly female	ns	low	437	multiple	N		package	calorie per 100g/ml	N	N	no label	NW	control	-0.01 (0.05)
154	Machin 2018a	Uruguay	randomized controlled trial	high	adults or most adults	mostly female	ns	low	437	multiple	N		package	calorie per 100g/ml	N	N	no label	textual+non-textual NW	control	-0.01 (0.05)
154	Machin 2018a	Uruguay	randomized controlled trial	high	adults or most adults	mostly female	ns	low	437	multiple	N		package	calorie per 100g/ml	N	N	no label	TLS	control	-0.02 (0.04)
154	Machin 2018a	Uruguay	randomized controlled trial	high	adults or most adults	mostly female	ns	low	437	multiple	N		package	calorie per 100g/ml	N	N	no label	nutrient-specific TLS	control	-0.02 (0.04)
154	Machin 2018a	Uruguay	randomized controlled trial	high	adults or most adults	mostly female	ns	low	437	multiple	N		package	calorie per 100g/ml	N	N	no label	NW	TLS	0.01 (0.05)
177	Acton 2019	Canada	randomized controlled trial	high	adults or most adults	mixed	mix	mix	2866	multiple	N		package	total calorie	N	N	no label	NW	control	-0.09 (0.03)
177	Acton 2019	Canada	randomized controlled trial	high	adults or most adults	mixed	mix	mix	2866	multiple	N		package	total calorie	N	N	no label	textual+non-textual NW	control	-0.09 (0.03)
177	Acton 2019	Canada	randomized controlled trial	high	adults or most adults	mixed	mix	mix	2866	multiple	N		package	total calorie	N	N	no label	TLS	control	-0.07 (0.03)
177	Acton 2019	Canada	randomized controlled trial	high	adults or most adults	mixed	mix	mix	2866	multiple	N		package	total calorie	N	N	no label	nutrient-specific TLS	control	-0.07 (0.04)
177	Acton 2019	Canada	randomized controlled trial	high	adults or most adults	mixed	mix	mix	2866	multiple	N		package	total calorie	N	N	no label	NS	control	-0.03 (0.03)
177	Acton 2019	Canada	randomized controlled trial	high	adults or most adults	mixed	mix	mix	2866	multiple	N		package	total calorie	N	N	no label	TLS	NS	-0.04 (0.03)
177	Acton 2019	Canada	randomized controlled trial	high	adults or most adults	mixed	mix	mix	2866	multiple	N		package	total calorie	N	N	no label	NW	TLS	-0.02 (0.03)
177	Acton 2019	Canada	randomized controlled trial	high	adults or most adults	mixed	mix	mix	2866	multiple	N		package	total calorie	N	N	no label	NW	NS	-0.06 (0.03)
185	Egnell 2019a	France	randomized controlled trial	high	adults or most adults	mostly female	ns	mix	352	multiple	N		package	total calorie	Y	N	no label	TLS	control	-0.11 (0.02)
185	Egnell 2019a	France	randomized controlled trial	high	adults or most adults	mostly female	ns	mix	352	multiple	N		package	total calorie	Y	N	no label	nutrient-specific TLS	control	-0.11 (0.02)
185	Egnell 2019a	France	randomized controlled trial	high	adults or most adults	mostly female	ns	mix	352	multiple	N		package	total calorie	Y	N	no label	NS	control	-0.1 (0.02)
185	Egnell 2019a	France	randomized controlled trial	high	adults or most adults	mostly female	ns	mix	352	multiple	N		package	total calorie	Y	N	no label	TLS	NS	-0.01 (0.02)
237	Egnell 2019b	France	randomized controlled trial	high	adults or most adults	mostly female	ns	ns	1215	multiple	N		package	calorie per 100g/ml	N	N	no label	NS	control	-0.08 (0.02)
253	Finkelstein 2019	Singapore	randomized controlled trial	high	adults or most adults	mostly female	Chinese	mix	154	multiple	N		package	calorie per 100g/ml	Y	N	no label	TLS	control	-0.067 (0.016)
253	Finkelstein 2019	Singapore	randomized controlled trial	high	adults or most adults	mostly female	Chinese	mix	154	multiple	N		package	total calorie	Y	N	no label	TLS	control	0.006 (0.032)
253	Finkelstein 2019	Singapore	randomized controlled trial	high	adults or most adults	mostly female	Chinese	mix	154	multiple	N		package	calorie per 100g/ml	Y	N	no label	nutrient-specific TLS	control	-0.067 (0.016)
253	Finkelstein 2019	Singapore	randomized controlled trial	high	adults or most adults	mostly female	Chinese	mix	154	multiple	N		package	total calorie	Y	N	no label	nutrient-specific TLS	control	0.006 (0.032)
253	Finkelstein 2019	Singapore	randomized controlled trial	high	adults or most adults	mostly female	Chinese	mix	154	multiple	N		package	calorie per 100g/ml	Y	N	no label	NS	control	-0.07 (0.02)
253	Finkelstein 2019	Singapore	randomized controlled trial	high	adults or most adults	mostly female	Chinese	mix	154	multiple	N		package	total calorie	Y	N	no label	NS	control	-0.02 (0.03)
253	Finkelstein 2019	Singapore	randomized controlled trial	high	adults or most adults	mostly female	Chinese	mix	154	multiple	N		package	calorie per 100g/ml	Y	N	no label	TLS	NS	0 (0.02)
253	Finkelstein 2019	Singapore	randomized controlled trial	high	adults or most adults	mostly female	Chinese	mix	154	multiple	N		package	total calorie	Y	N	no label	TLS	NS	0.03 (0.03)
255	Grummon 2019b	US	randomized controlled trial	high	adults or most adults	mixed	mix	mix	400	single	N		package	total calorie	N	N	no label	HW	control	-0.03 (0.05)
255	Grummon 2019b	US	randomized controlled trial	high	adults or most adults	mixed	mix	mix	400	single	N		package	total calorie	N	N	no label	negative HW	control	-0.03 (0.05)
255	Grummon 2019b	US	randomized controlled trial	high	adults or most adults	mixed	mix	mix	400	single	N		package	total calorie	N	N	no label	textual+non-textual HW	control	-0.03 (0.05)
285	Jáuregui 2020	Mexico	randomized controlled trial	upper-middle	adults or most adults	mixed	ns	low	1469	multiple	N		package	calorie per 100g/ml	N	N	TLS	NW	TLS	-0.011 (0.018)
291	Taillie 2020a	Chile	one-group design: pretest-posttest design	high	ns	mixed	ns	low	2383	single	Y		package	total calorie	Y	N	no label	NW	control	-0.161 (0.003)
291	Taillie 2021a	Chile	one-group design: pretest-posttest design	high	ns	mixed	ns	low	2383	single	Y		package	total calorie	Y	N	no label	textual+non-textual NW	control	-0.161 (0.003)
320	Egnell 2021a	France	randomized controlled trial	high	adults or most adults	mostly female	ns	low	220	multiple	N		package	calories per 100g/ml	N	N	no label	NS	control	-0.111 (0.043)
Not eligible for meta-analysis due to incomplete data for pooling results
116	Ni Mhurchu 2017	English	randomized controlled trial	high	adults or most adults	mostly female	ns	mix	942	multiple	N		package	calories per 100g/ml	N	N	NFt	TLS	control
156	Machin 2018	English	randomized controlled trial	high	adults or most adults	mostly female	ns	low	1182	multiple	N		package	calories per 100g/ml	N	N	no label	NW	control
156	Machin 2018	English	randomized controlled trial	high	adults or most adults	mostly female	ns	low	1182	multiple	N		package	calories per 100g/ml	N	N	no label	TLS	control
298	Julia 2016	France	nonequivalent control group design: posttest design	high	adults or most adults	mostly female	ns	mix	901	multiple	N		package	calories per 100g/ml	N	N	no label	NS	control

## Sheet: Data E
Data E. Characteristics and results of studies included for the calorie of consumed products.
article ID	study	country	study design category	country income	age	sex	race	SES	sample size	food_type	real-world setting	fields	label location	NFt presence	time pressure	comparator	treat1	treat2	md (se)
245	Crockett 2014	UK	randomized controlled trial	high	adults or most adults	mostly female	ns	mix	184	single	Y	cinema	package	N	N	no label	TLS	control	-0.13 (0.21)
245	Crockett 2014	UK	randomized controlled trial	high	adults or most adults	mostly female	ns	mix	184	single	Y	cinema	package	N	N	no label	nutrient-specific TLS	control	-0.13 (0.21)
Not eligible for meta-analysis due to incomplete data for pooling results
24	Temple 2011	US	Interrupted Time-Series	high	adults or most adults	mixed	mix	low	51	multiple	N		package	N	N	no label	TLS	control

## Sheet: Data F
Data F. Characteristics and results of studies included for the sodium of purchased products.
article ID	study	country	study design category	sample size	country income	age	sex	race	SES	food_type	real-world setting	fields	label location	sodium measurement	NFt presence	time pressure	comparator	treat1	treat2	md (se)
10	Borgmeier 2009	Germany	randomized controlled trial	252	high	adults or most adults	mixed	ns	ns	multiple	N		package	total sodium/salt	N	N	no label	TLS	control	-0.01 (0.10)
10	Borgmeier 2009	Germany	randomized controlled trial	252	high	adults or most adults	mixed	ns	ns	multiple	N		package	total sodium/salt	N	N	no label	nutrient-specific TLS	control	-0.01 (0.10)
84	Ducrot 2016	France	randomized controlled trial	7103	high	adults or most adults	mostly female	ns	low	multiple	N		package	sodium/salt per 100g/ml	N	N	no label	TLS	control	-0.02 (0.01)
84	Ducrot 2016	France	randomized controlled trial	7103	high	adults or most adults	mostly female	ns	low	multiple	N		package	sodium/salt per 100g/ml	N	N	no label	nutrient-specific TLS	control	-0.02 (0.01)
84	Ducrot 2016	France	randomized controlled trial	7103	high	adults or most adults	mostly female	ns	low	multiple	N		package	sodium/salt per 100g/ml	N	N	no label	NS	control	-0.04 (0.01)
84	Ducrot 2016	France	randomized controlled trial	7103	high	adults or most adults	mostly female	ns	low	multiple	N		package	sodium/salt per 100g/ml	N	N	no label	TLS	NS	0.02 (0.01)
115	Neal 2017	Australia	randomized controlled trial	944	high	adults or most adults	mostly female	ns	mix	single	N		package	sodium/salt per 100g/ml	N	N	NFt	NW	control	0.03 (0.02)
115	Neal 2017	Australia	randomized controlled trial	944	high	adults or most adults	mostly female	ns	mix	single	N		package	sodium/salt per 100g/ml	N	N	NFt	textual+non-textual NW	control	0.03 (0.02)
115	Neal 2017	Australia	randomized controlled trial	944	high	adults or most adults	mostly female	ns	mix	single	N		package	sodium/salt per 100g/ml	N	N	NFt	TLS	control	0.02 (0.02)
115	Neal 2017	Australia	randomized controlled trial	944	high	adults or most adults	mostly female	ns	mix	single	N		package	sodium/salt per 100g/ml	N	N	NFt	nutrient-specific TLS	control	0.02 (0.02)
115	Neal 2017	Australia	randomized controlled trial	944	high	adults or most adults	mostly female	ns	mix	single	N		package	sodium/salt per 100g/ml	N	N	NFt	NW	TLS	0.01 (0.02)
154	Machin 2018a	Uruguay	randomized controlled trial	437	high	adults or most adults	mostly female	ns	low	multiple	N		package	sodium/salt per 100g/ml	N	N	no label	NW	control	-0.07 (0.08)
154	Machin 2018a	Uruguay	randomized controlled trial	437	high	adults or most adults	mostly female	ns	low	multiple	N		package	sodium/salt per 100g/ml	N	N	no label	textual+non-textual NW	control	-0.07 (0.08)
154	Machin 2018a	Uruguay	randomized controlled trial	437	high	adults or most adults	mostly female	ns	low	multiple	N		package	sodium/salt per 100g/ml	N	N	no label	TLS	control	-0.13 (0.07)
154	Machin 2018a	Uruguay	randomized controlled trial	437	high	adults or most adults	mostly female	ns	low	multiple	N		package	sodium/salt per 100g/ml	N	N	no label	nutrient-specific TLS	control	-0.13 (0.07)
154	Machin 2018a	Uruguay	randomized controlled trial	437	high	adults or most adults	mostly female	ns	low	multiple	N		package	sodium/salt per 100g/ml	N	N	no label	NW	TLS	0.07 (0.09)
177	Acton 2019	Canada	randomized controlled trial	2866	high	adults or most adults	mixed	mix	mix	multiple	N		package	total sodium/salt	N	N	no label	NW	control	-0.08 (0.04)
177	Acton 2019	Canada	randomized controlled trial	2866	high	adults or most adults	mixed	mix	mix	multiple	N		package	total sodium/salt	N	N	no label	textual+non-textual NW	control	-0.08 (0.04)
177	Acton 2019	Canada	randomized controlled trial	2866	high	adults or most adults	mixed	mix	mix	multiple	N		package	total sodium/salt	N	N	no label	TLS	control	-0.08 (0.04)
177	Acton 2019	Canada	randomized controlled trial	2866	high	adults or most adults	mixed	mix	mix	multiple	N		package	total sodium/salt	N	N	no label	nutrient-specific TLS	control	-0.08 (0.04)
177	Acton 2019	Canada	randomized controlled trial	2866	high	adults or most adults	mixed	mix	mix	multiple	N		package	total sodium/salt	N	N	no label	NS	control	-0.02 (0.04)
177	Acton 2019	Canada	randomized controlled trial	2866	high	adults or most adults	mixed	mix	mix	multiple	N		package	total sodium/salt	N	N	no label	NW	TLS	0 (0.04)
177	Acton 2019	Canada	randomized controlled trial	2866	high	adults or most adults	mixed	mix	mix	multiple	N		package	total sodium/salt	N	N	no label	NW	NS	-0.06 (0.04)
177	Acton 2019	Canada	randomized controlled trial	2866	high	adults or most adults	mixed	mix	mix	multiple	N		package	total sodium/salt	N	N	no label	TLS	NS	-0.06 (0.04)
185	Egnell 2019a	France	randomized controlled trial	352	high	adults or most adults	mostly female	ns	mix	multiple	N		package	total sodium/salt	Y	N	no label	TLS	control	-0.11 (0.03)
185	Egnell 2019a	France	randomized controlled trial	352	high	adults or most adults	mostly female	ns	mix	multiple	N		package	total sodium/salt	Y	N	no label	nutrient-specific TLS	control	-0.11 (0.03)
185	Egnell 2019a	France	randomized controlled trial	352	high	adults or most adults	mostly female	ns	mix	multiple	N		package	total sodium/salt	Y	N	no label	NS	control	-0.05 (0.03)
185	Egnell 2019a	France	randomized controlled trial	352	high	adults or most adults	mostly female	ns	mix	multiple	N		package	total sodium/salt	Y	N	no label	TLS	NS	-0.07 (0.03)
237	Egnell 2019b	France	randomized controlled trial	1215	high	adults or most adults	mostly female	ns	ns	single	N		package	sodium/salt per 100g/ml	N	N	no label	NS	control	-0.09 (0.03)
253	Finkelstein 2019	Singapore	randomized controlled trial	154	high	adults or most adults	mostly female	Chinese	mix	multiple	N		package	total sodium/salt	Y	N	no label	TLS	control	0.056 (0.061)
253	Finkelstein 2019	Singapore	randomized controlled trial	154	high	adults or most adults	mostly female	Chinese	mix	multiple	N		package	sodium/salt per 100g/ml	Y	N	no label	TLS	control	-0.084 (0.038)
253	Finkelstein 2019	Singapore	randomized controlled trial	154	high	adults or most adults	mostly female	Chinese	mix	multiple	N		package	total sodium/salt	Y	N	no label	nutrient-specific TLS	control	0.056 (0.061)
253	Finkelstein 2019	Singapore	randomized controlled trial	154	high	adults or most adults	mostly female	Chinese	mix	multiple	N		package	sodium/salt per 100g/ml	Y	N	no label	nutrient-specific TLS	control	-0.084 (0.038)
253	Finkelstein 2019	Singapore	randomized controlled trial	154	high	adults or most adults	mostly female	Chinese	mix	multiple	N		package	total sodium/salt	Y	N	no label	NS	control	-0.01 (0.06)
253	Finkelstein 2019	Singapore	randomized controlled trial	154	high	adults or most adults	mostly female	Chinese	mix	multiple	N		package	sodium/salt per 100g/ml	Y	N	no label	NS	control	-0.13 (0.04)
253	Finkelstein 2019	Singapore	randomized controlled trial	154	high	adults or most adults	mostly female	Chinese	mix	multiple	N		package	total sodium/salt	Y	N	no label	TLS	NS	0.07 (0.06)
253	Finkelstein 2019	Singapore	randomized controlled trial	154	high	adults or most adults	mostly female	Chinese	mix	multiple	N		package	sodium/salt per 100g/ml	Y	N	no label	TLS	NS	0.06 (0.04)
285	Jáuregui 2020	Mexico	randomized controlled trial	1469	upper-middle	adults or most adults	mixed	ns	low	multiple	N		package	sodium/salt per 100g/ml	N	N	TLS	NW	TLS	-0.046 (0.038)
320	Egnell 2021a	France	randomized controlled trial	220	high	adults or most adults	mostly female	ns	low	multiple	N		package	sodium/salt per 100g/ml	N	N	no label	NS	control	-0.201 (0.09)
Not eligible for meta-analysis due to incomplete data for pooling results
116	Ni Mhurchu 2017	New Zealand	randomized controlled trial	86	high	adults or most adults	mostly female	mix	mix	multiple	N		package	sodium/salt per 100g/ml	N	N	NFt	TLS	control
156	Machin 2018	Uruguay	randomized controlled trial	86	high	adults or most adults	mostly female	ns	low	multiple	N		package	sodium/salt per 100g/ml	N	N	no label	NW/TLS	NS
156	Machin 2018	Uruguay	randomized controlled trial	86	high	adults or most adults	mostly female	ns	low	multiple	N		package	total sodium/salt	N	N	no label	NW/TLS	NS
156	Machin 2018	Uruguay	randomized controlled trial	86	high	adults or most adults	mostly female	ns	low	multiple	N		package	sodium/salt per 100g/ml	N	N	no label	NW/TLS	NS
156	Machin 2018	Uruguay	randomized controlled trial	86	high	adults or most adults	mostly female	ns	low	multiple	N		package	total sodium/salt	N	N	no label	NW/TLS	NS
298	Julia 2016	France	nonequivalent control group design: posttest design	901	high	adults or most adults	mostly female	ns	mix	multiple	N		package	sodium/salt per 100g/ml	N	N	no label	NS	control

## Sheet: Data G
Data G. Characteristics and results of studies included for the sugar of purchased products.
article ID	study	country	study design category	country income	age	sex	race	SES	sample size	food_type	real-world setting	fields	label location	sugar measurement	NFt presence	time pressure	comparator	treat1	treat2	md (se)
10	Borgmeier 2009	Germany	randomized controlled trial	high	adults or most adults	mixed	ns	ns	252	multiple	N		package	total carbohydrate	N	N	no label	TLS	control	-0.03 (0.06)
10	Borgmeier 2009	Germany	randomized controlled trial	high	adults or most adults	mixed	ns	ns	252	multiple	N		package	total carbohydrate	N	N	no label	nutrient-specific TLS	control	-0.03 (0.06)
84	Ducrot 2016	France	randomized controlled trial	high	adults or most adults	mostly female	ns	low	7103	multiple	N		package	sugar per 100g/ml	N	N	no label	TLS	control	-0.01 (0.02)
84	Ducrot 2016	France	randomized controlled trial	high	adults or most adults	mostly female	ns	low	7103	multiple	N		package	sugar per 100g/ml	N	N	no label	nutrient-specific TLS	control	-0.01 (0.02)
84	Ducrot 2016	France	randomized controlled trial	high	adults or most adults	mostly female	ns	low	7103	multiple	N		package	sugar per 100g/ml	N	N	no label	NS	control	-0.01 (0.02)
84	Ducrot 2016	France	randomized controlled trial	high	adults or most adults	mostly female	ns	low	7103	multiple	N		package	sugar per 100g/ml	N	N	no label	TLS	NS	0 (0.02)
115	Neal 2017	Australia	randomized controlled trial	high	adults or most adults	mostly female	ns	mix	944	multiple	N		package	sugar per 100g/ml	N	N	NFt	NW	control	-0.08 (0.012)
115	Neal 2017	Australia	randomized controlled trial	high	adults or most adults	mostly female	ns	mix	944	multiple	N		package	sugar per 100g/ml	N	N	NFt	textual+non-textual NW	control	-0.08 (0.012)
115	Neal 2017	Australia	randomized controlled trial	high	adults or most adults	mostly female	ns	mix	944	multiple	N		package	sugar per 100g/ml	N	N	NFt	TLS	control	-0.09 (0.01)
115	Neal 2017	Australia	randomized controlled trial	high	adults or most adults	mostly female	ns	mix	944	multiple	N		package	sugar per 100g/ml	N	N	NFt	nutrient-specific TLS	control	-0.09 (0.01)
115	Neal 2017	Australia	randomized controlled trial	high	adults or most adults	mostly female	ns	mix	944	multiple	N		package	sugar per 100g/ml	N	N	NFt	NW	TLS	0 (0.01)
123	Acton 2018a	Canada	randomized controlled trial	high	adults or most adults	mixed	white	ns	675	single	N		package	total free sugar	N	N	no label	NW	control	-0.1 (0.11)
123	Acton 2018a	Canada	randomized controlled trial	high	adults or most adults	mixed	white	ns	675	single	N		package	total free sugar	N	N	no label	textual+non-textual NW	control	-0.1 (0.11)
123	Acton 2018a	Canada	randomized controlled trial	high	adults or most adults	mixed	white	ns	675	single	N		package	total free sugar	N	N	no label	HW	control	-0.05 (0.11)
123	Acton 2018a	Canada	randomized controlled trial	high	adults or most adults	mixed	white	ns	675	single	N		package	total free sugar	N	N	no label	negative HW	control	-0.05 (0.11)
123	Acton 2018a	Canada	randomized controlled trial	high	adults or most adults	mixed	white	ns	675	single	N		package	total free sugar	N	N	no label	textual+non-textual HW	control	-0.05 (0.11)
123	Acton 2018a	Canada	randomized controlled trial	high	adults or most adults	mixed	white	ns	675	single	N		package	total free sugar	N	N	no label	NW	HW	-0.06 (0.12)
154	Machin 2018a	Uruguay	randomized controlled trial	high	adults or most adults	mostly female	ns	low	437	multiple	N		package	sugar per 100g/ml	N	N	no label	NW	control	-0.01 (0.1)
154	Machin 2018a	Uruguay	randomized controlled trial	high	adults or most adults	mostly female	ns	low	437	multiple	N		package	sugar per 100g/ml	N	N	no label	textual+non-textual NW	control	-0.01 (0.1)
154	Machin 2018a	Uruguay	randomized controlled trial	high	adults or most adults	mostly female	ns	low	437	multiple	N		package	sugar per 100g/ml	N	N	no label	TLS	control	-0.09 (0.09)
154	Machin 2018a	Uruguay	randomized controlled trial	high	adults or most adults	mostly female	ns	low	437	multiple	N		package	sugar per 100g/ml	N	N	no label	nutrient-specific TLS	control	-0.09 (0.09)
154	Machin 2018a	Uruguay	randomized controlled trial	high	adults or most adults	mostly female	ns	low	437	multiple	N		package	sugar per 100g/ml	N	N	no label	TLS	NW	-0.09 (0.1)
177	Acton 2019	Canada	randomized controlled trial	high	adults or most adults	mixed	mix	mix	2866	multiple	N		package	total sugar	N	N	no label	NW	control	-0.09 (0.04)
177	Acton 2019	Canada	randomized controlled trial	high	adults or most adults	mixed	mix	mix	2866	multiple	N		package	total sugar	N	N	no label	textual+non-textual NW	control	-0.09 (0.04)
177	Acton 2019	Canada	randomized controlled trial	high	adults or most adults	mixed	mix	mix	2866	multiple	N		package	total sugar	N	N	no label	TLS	control	-0.04 (0.04)
177	Acton 2019	Canada	randomized controlled trial	high	adults or most adults	mixed	mix	mix	2866	multiple	N		package	total sugar	N	N	no label	nutrient-specific TLS	control	-0.04 (0.04)
177	Acton 2019	Canada	randomized controlled trial	high	adults or most adults	mixed	mix	mix	2866	multiple	N		package	total sugar	N	N	no label	NS	control	-0.05 (0.04)
177	Acton 2019	Canada	randomized controlled trial	high	adults or most adults	mixed	mix	mix	2866	multiple	N		package	total sugar	N	N	no label	TLS	NS	0.01 (0.04)
177	Acton 2019	Canada	randomized controlled trial	high	adults or most adults	mixed	mix	mix	2866	multiple	N		package	total sugar	N	N	no label	NW	TLS	-0.05 (0.04)
177	Acton 2019	Canada	randomized controlled trial	high	adults or most adults	mixed	mix	mix	2866	multiple	N		package	total sugar	N	N	no label	NW	NS	-0.05 (0.04)
179	Ang 2019	Singapore	randomized controlled trial	high	adults or most adults	mixed	Chinese	ns	512	multiple	N		package	total sugar	Y	N	no label	NW	control	0.106 (0.031)
179	Ang 2019	Singapore	randomized controlled trial	high	adults or most adults	mixed	Chinese	ns	512	multiple	N		package	total sugar	Y	N	no label	textual+non-textual NW	control	0.106 (0.031)
179	Ang 2019	Singapore	randomized controlled trial	high	adults or most adults	mixed	Chinese	ns	512	multiple	N		package	total sugar	Y	N	no label	HW	control	0.03 (0.03)
179	Ang 2019	Singapore	randomized controlled trial	high	adults or most adults	mixed	Chinese	ns	512	multiple	N		package	total sugar	Y	N	no label	negative HW	control	0.03 (0.03)
179	Ang 2019	Singapore	randomized controlled trial	high	adults or most adults	mixed	Chinese	ns	512	multiple	N		package	total sugar	Y	N	no label	textual HW	control	0.03 (0.03)
179	Ang 2019	Singapore	randomized controlled trial	high	adults or most adults	mixed	Chinese	ns	512	multiple	N		package	total sugar	Y	N	no label	NW	HW	0.07 (0.03)
185	Egnell 2019a	France	randomized controlled trial	high	adults or most adults	mostly female	ns	mix	352	multiple	N		package	total sugar	Y	N	no label	TLS	control	-0.11 (0.03)
185	Egnell 2019a	France	randomized controlled trial	high	adults or most adults	mostly female	ns	mix	352	multiple	N		package	total sugar	Y	N	no label	nutrient-specific TLS	control	-0.11 (0.03)
185	Egnell 2019a	France	randomized controlled trial	high	adults or most adults	mostly female	ns	mix	352	multiple	N		package	total sugar	Y	N	no label	NS	control	-0.11 (0.03)
185	Egnell 2019a	France	randomized controlled trial	high	adults or most adults	mostly female	ns	mix	352	multiple	N		package	total sugar	Y	N	no label	TLS	NS	-0.01 (0.03)
237	Egnell 2019b	France	randomized controlled trial	high	adults or most adults	mostly female	ns	ns	1215	multiple	N		package	sugar per 100g/ml	N	N	no label	NS	control	0.09 (0.03)
253	Finkelstein 2019	Singapore	randomized controlled trial	high	adults or most adults	mostly female	Chinese	mix	154	multiple	N		package	total sugar	Y	N	no label	TLS	control	0.063 (0.045)
253	Finkelstein 2019	Singapore	randomized controlled trial	high	adults or most adults	mostly female	Chinese	mix	154	multiple	N		package	total sugar	Y	N	no label	nutrient-specific TLS	control	0.063 (0.045)
253	Finkelstein 2019	Singapore	randomized controlled trial	high	adults or most adults	mostly female	Chinese	mix	154	multiple	N		package	total sugar	Y	N	no label	NS	control	0.06 (0.04)
253	Finkelstein 2019	Singapore	randomized controlled trial	high	adults or most adults	mostly female	Chinese	mix	154	multiple	N		package	total sugar	Y	N	no label	TLS	NS	0 (0.04)
253	Finkelstein 2019	Singapore	randomized controlled trial	high	adults or most adults	mostly female	Chinese	mix	154	multiple	N		package	sugar per 100g/ml	Y	N	no label	TLS	control	-0.094 (0.036)
253	Finkelstein 2019	Singapore	randomized controlled trial	high	adults or most adults	mostly female	Chinese	mix	154	multiple	N		package	sugar per 100g/ml	Y	N	no label	nutrient-specific TLS	control	-0.094 (0.036)
253	Finkelstein 2019	Singapore	randomized controlled trial	high	adults or most adults	mostly female	Chinese	mix	154	multiple	N		package	sugar per 100g/ml	Y	N	no label	NS	control	-0.15 (0.03)
253	Finkelstein 2019	Singapore	randomized controlled trial	high	adults or most adults	mostly female	Chinese	mix	154	multiple	N		package	sugar per 100g/ml	Y	N	no label	TLS	NS	0.07 (0.04)
285	Jáuregui 2020	Mexico	randomized controlled trial	upper-middle	adults or most adults	mixed	ns	low	1469	multiple	N		package	sugar per 100g/ml	N	N	TLS	NW	TLS	0.035 (0.032)
291	Taillie 2020a	Chile	one-group design: pretest-posttest design	high	ns	mixed	ns	low	2383	single	Y		package	total sugar	Y	N	no label	NW	control	-0.208 (0.003)
291	Taillie 2020a	Chile	one-group design: pretest-posttest design	high	ns	mixed	ns	low	2383	single	Y		package	total sugar	Y	N	no label	textual+non-textual NW	control	-0.208 (0.003)
320	Egnell 2021a	France	randomized controlled trial	high	adults or most adults	mostly female	ns	low	220	multiple	N		package	sugar per 100g/ml	N	N	no label	NS	control	0.122 (0.074)
Not eligible for meta-analysis due to incomplete data for pooling results
116	Ni Mhurchu 2017	New Zealand	randomized controlled trial	high	adults or most adults	mostly female	mix	mix	86	multiple	N		package	sugar per 100g/ml	N	N		TLS	control
156	Machin 2018	Uruguay	randomized controlled trial	high	adults or most adults	mostly female	ns	low	86	multiple	N		package	sugar per 100g/ml	N	N		NW/TLS	NS
156	Machin 2018	Uruguay	randomized controlled trial	high	adults or most adults	mostly female	ns	low	86	multiple	N		package	total sugar	N	N		NW/TLS	NS
156	Machin 2018	Uruguay	randomized controlled trial	high	adults or most adults	mostly female	ns	low	86	multiple	N		package	sugar per 100g/ml	N	N		NW/TLS	NS
156	Machin 2018	Uruguay	randomized controlled trial	high	adults or most adults	mostly female	ns	low	86	multiple	N		package	total sugar	N	N		NW/TLS	NS
298	Julia 2016	France	nonequivalent control group design: posttest design	high	adults or most adults	mostly female	ns	mix	901	multiple	N		package	sugar per 100g/ml	N	N		NS	control

## Sheet: Data H
Data H. Characteristics and results of studies included for the fat of purchased products.
article ID	study	country	study design category	country income	age	sample_size	sex	race	SES	food_type	real-world setting	fields	label location	fat measurement	NFt presence	time pressure	treat1	treat2	md (se)
10	Borgmeier 2009	Australia	randomized controlled trial	high	adults or most adults	252	mixed	ns	ns	multiple	N		package	total fat	N	N	TLS	control	-0.01 (0.01)
10	Borgmeier 2009	Australia	randomized controlled trial	high	adults or most adults	252	mixed	ns	ns	multiple	N		package	total fat	N	N	nutrient-specific TLS	control	-0.01 (0.01)
84	Ducrot 2016	Australia	randomized controlled trial	high	adults or most adults	7103	mostly female	ns	low	multiple	N		package	fat per 100g/ml	N	N	TLS	control	-0.03 (0.01)
84	Ducrot 2016	Australia	randomized controlled trial	high	adults or most adults	7103	mostly female	ns	low	multiple	N		package	fat per 100g/ml	N	N	nutrient-specific TLS	control	-0.03 (0.01)
84	Ducrot 2016	Australia	randomized controlled trial	high	adults or most adults	7103	mostly female	ns	low	multiple	N		package	fat per 100g/ml	N	N	NS	control	-0.04 (0.01)
84	Ducrot 2016	Australia	randomized controlled trial	high	adults or most adults	7103	mostly female	ns	low	multiple	N		package	fat per 100g/ml	N	N	TLS	NS	0.01 (0.01)
185	Egnell 2019a	France	randomized controlled trial	high	adults or most adults	352	mostly female	ns	mix	multiple	N		package	total fat	Y	N	TLS	control	-0.17 (0.03)
185	Egnell 2019a	France	randomized controlled trial	high	adults or most adults	352	mostly female	ns	mix	multiple	N		package	total fat	Y	N	nutrient-specific TLS	control	-0.17 (0.03)
185	Egnell 2019a	France	randomized controlled trial	high	adults or most adults	352	mostly female	ns	mix	multiple	N		package	total fat	Y	N	NS	control	-0.2 (0.03)
185	Egnell 2019a	France	randomized controlled trial	high	adults or most adults	352	mostly female	ns	mix	multiple	N		package	total fat	Y	N	TLS	NS	0.03 (0.04)
253	Finkelstein 2019	Singapore	randomized controlled trial	high	adults or most adults	154	mostly female	Chinese	mix	multiple	N		package	total fat	Y	N	TLS	control	-0.054 (0.057)
253	Finkelstein 2019	Singapore	randomized controlled trial	high	adults or most adults	154	mostly female	Chinese	mix	multiple	N		package	total fat	Y	N	nutrient-specific TLS	control	-0.054 (0.057)
253	Finkelstein 2019	Singapore	randomized controlled trial	high	adults or most adults	154	mostly female	Chinese	mix	multiple	N		package	total fat	Y	N	NS	control	-0.14 (0.05)
253	Finkelstein 2019	Singapore	randomized controlled trial	high	adults or most adults	154	mostly female	Chinese	mix	multiple	N		package	total fat	Y	N	TLS	NS	0.1 (0.05)
253	Finkelstein 2019	Singapore	randomized controlled trial	high	adults or most adults	154	mostly female	Chinese	mix	multiple	N		package	fat per 100g/ml	Y	N	TLS	control	0.159 (0.079)
253	Finkelstein 2019	Singapore	randomized controlled trial	high	adults or most adults	154	mostly female	Chinese	mix	multiple	N		package	fat per 100g/ml	Y	N	nutrient-specific TLS	control	0.159 (0.079)
253	Finkelstein 2019	Singapore	randomized controlled trial	high	adults or most adults	154	mostly female	Chinese	mix	multiple	N		package	fat per 100g/ml	Y	N	NS	control	0.16 (0.07)
253	Finkelstein 2019	Singapore	randomized controlled trial	high	adults or most adults	154	mostly female	Chinese	mix	multiple	N		package	fat per 100g/ml	Y	N	TLS	NS	0 (0.04)
285	Jáuregui 2020	Mexico	randomized controlled trial	upper-middle	adults or most adults	1469	mixed	ns	low	multiple	N		package	fat per 100g/ml	N	N	NW	TLS	-0.034 (0.028)

## Sheet: Data I
Data I. Characteristics and results of studies included for the saturated fat of purchased products.
article ID	study	country	study design category	country income	age	sex	race	SES	sample size	food type	real-world setting	fields	label location	saturated fat measurement	NFt presence	time pressure	comparator	treat1	treat2	md (se)
10	Borgmeier 2009	Germany	randomized controlled trial	high	adults	mixed	white	low	252	multiple	N		package	saturates per 100g/ml	Y	N	no label	TLS	control	0.108 (0.133)
10	Borgmeier 2009	Germany	randomized controlled trial	high	adults	mixed	white	low	252	multiple	N		package	total saturates	Y	N	no label	TLS	control	-0.01 (0.12)
84	Ducrot 2016	France	randomized controlled trial	high	adults	mostly female	mix	mix	7103	multiple	N		package	saturates per 100g/ml	Y	N	no label	nutrient-specific TLS	control	0.108 (0.133)
84	Ducrot 2016	France	randomized controlled trial	high	adults	mostly female	mix	mix	7103	multiple	N		package	total saturates	Y	N	no label	nutrient-specific TLS	control	-0.01 (0.12)
84	Ducrot 2016	France	randomized controlled trial	high	adults	mostly female	mix	mix	7103	multiple	N		package	saturates per 100g/ml	Y	N	no label	NS	control	0.12 (0.03)
84	Ducrot 2016	France	randomized controlled trial	high	adults	mostly female	mix	mix	7103	multiple	N		package	total saturates	Y	N	no label	NS	control	-0.197 (0.039)
115	Neal 2017	Australia	randomized controlled trial	high	adults	mostly female	ns	mix	944	multiple	N		package	saturates per 100g/ml	Y	N	no label	NW	control	-0.06 (0.013)
115	Neal 2017	Australia	randomized controlled trial	high	adults	mostly female	ns	mix	944	multiple	N		package	saturates per 100g/ml	Y	N	no label	textual+non-textual NW	control	-0.06 (0.013)
115	Neal 2017	Australia	randomized controlled trial	high	adults	mostly female	ns	mix	944	multiple	N		package	saturates per 100g/ml	N	N	no label	TLS	control	-0.06 (0.01)
115	Neal 2017	Australia	randomized controlled trial	high	adults	mostly female	ns	mix	944	multiple	N		package	saturates per 100g/ml	Y	N	no label	nutrient-specific TLS	control	-0.06 (0.01)
115	Neal 2017	Australia	randomized controlled trial	high	adults	mostly female	ns	mix	944	multiple	N		package	saturates per 100g/ml	Y	N	no label	NW	TLS	0 (0.01)
154	Machin 2018	Uruguay	randomized controlled trial	high	adults	mostly female	white	low	437	multiple	N		package	total saturates	Y	N	no label	nutrient-specific TLS	control	-0.17 (0.04)
154	Machin 2018	Uruguay	randomized controlled trial	high	adults	mostly female	white	low	437	multiple	N		package	total saturates	Y	N	no label	NS	control	-0.25 (0.03)
154	Machin 2018	Uruguay	randomized controlled trial	high	adults	mostly female	white	low	437	multiple	N		package	total saturates	Y	N	no label	TLS	NS	0.1 (0.05)
154	Machin 2018	Uruguay	randomized controlled trial	high	adults	mostly female	white	low	437	multiple	N		package	total saturates	N	N	no label	NW	control	-0.12 (0.05)
154	Machin 2018	Uruguay	randomized controlled trial	high	adults	mostly female	white	low	437	multiple	N		package	total saturates	N	N	no label	textual+non-textual NW	control	-0.12 (0.05)
177	Acton 2019	Canada	randomized controlled trial	high	mostly adults	mixed	ns	ns	2866	multiple	N		package	total saturates	N	N	no label	TLS	control	-0.1 (0.05)
177	Acton 2019	Canada	randomized controlled trial	high	mostly adults	mixed	ns	ns	2866	multiple	N		package	total saturates	N	N	no label	nutrient-specific TLS	control	-0.1 (0.05)
177	Acton 2019	Canada	randomized controlled trial	high	mostly adults	mixed	ns	ns	2866	multiple	N		package	total saturates	N	N	no label	NS	control	-0.03 (0.05)
177	Acton 2019	Canada	randomized controlled trial	high	mostly adults	mixed	ns	ns	2866	multiple	N		package	total saturates	N	N	no label	NW	TLS	-0.02 (0.06)
177	Acton 2019	Canada	randomized controlled trial	high	mostly adults	mixed	ns	ns	2866	multiple	N		package	total saturates	N	N	no label	NW	NS	-0.09 (0.05)
177	Acton 2019	Canada	randomized controlled trial	high	mostly adults	mixed	ns	ns	2866	multiple	N		package	total saturates	N	N	no label	TLS	NS	-0.08 (0.05)
177	Acton 2019	Canada	randomized controlled trial	high	mostly adults	mixed	ns	ns	2866	multiple	N		package	saturates per 100g/ml	N	N	no label	NW	control	-0.03 (0.07)
177	Acton 2019	Canada	randomized controlled trial	high	mostly adults	mixed	ns	ns	2866	multiple	N		package	saturates per 100g/ml	N	N	no label	textual+non-textual NW	control	-0.03 (0.07)
185	Egnell 2019b	France	randomized controlled trial	high	adults	mostly female	ns	low	352	multiple	N		package	saturates per 100g/ml	N	N	no label	TLS	control	-0.03 (0.09)
185	Egnell 2020b	France	randomized controlled trial	high	adults	mostly female	ns	low	352	multiple	N		package	saturates per 100g/ml	N	N	no label	nutrient-specific TLS	control	-0.03 (0.09)
185	Egnell 2021b	France	randomized controlled trial	high	adults	mostly female	ns	low	352	multiple	N		package	saturates per 100g/ml	N	N	no label	NW	TLS	0 (0.09)
185	Egnell 2022b	France	randomized controlled trial	high	adults	mostly female	ns	low	352	multiple	N		package	saturates per 100g/ml	N	N	no label	TLS	control	-0.03 (0.01)
237	Egnell 2019b	France	randomized controlled trial	high	adults	mostly female	white	mix	1215	multiple	N		package	saturates per 100g/ml	N	N	no label	nutrient-specific TLS	control	-0.03 (0.01)
253	Finkelstein 2019	Singapore	randomized controlled trial	high	adults	mostly female	ns	mix	154	multiple	N		package	saturates per 100g/ml	N	N	no label	TLS	control	0.108 (0.133)
253	Finkelstein 2019	Singapore	randomized controlled trial	high	adults	mostly female	ns	mix	154	multiple	N		package	total saturates	N	N	no label	TLS	control	-0.01 (0.12)
253	Finkelstein 2019	Singapore	randomized controlled trial	high	adults	mostly female	ns	mix	154	multiple	N		package	saturates per 100g/ml	N	N	no label	nutrient-specific TLS	control	0.108 (0.133)
253	Finkelstein 2019	Singapore	randomized controlled trial	high	adults	mostly female	ns	mix	154	multiple	N		package	total saturates	N	N	no label	nutrient-specific TLS	control	-0.01 (0.12)
253	Finkelstein 2019	Singapore	randomized controlled trial	high	adults	mostly female	ns	mix	154	multiple	N		package	saturates per 100g/ml	N	N	no label	NS	control	0.12 (0.03)
253	Finkelstein 2019	Singapore	randomized controlled trial	high	adults	mostly female	ns	mix	154	multiple	N		package	total saturates	N	N	no label	NS	control	-0.197 (0.039)
253	Finkelstein 2019	Singapore	randomized controlled trial	high	adults	mostly female	ns	mix	154	multiple	N		package	saturates per 100g/ml	N	N	no label	TLS	NS	-0.31 (0.03)
253	Finkelstein 2019	Singapore	randomized controlled trial	high	adults	mostly female	ns	mix	154	multiple	N		package	total saturates	N	N	no label	TLS	NS	0.17 (0.05)
320	Egnell 2021a	France	randomized controlled trial	high	adults or most adults	mostly female	ns	low	220	multiple	N		package	sugar per 100g/ml	N	N	no label	NS	control	-0.237 (0.067)
Not eligible for meta-analysis due to incomplete data for pooling results
116	Ni Mhurchu 2017	New Zealand	randomized controlled trial	high	adults or most adults	mostly female	mix	mix	86	multiple	N		package	saturates per 100g/ml	N	N	NFt	TLS	control
156	Machin 2018	Uruguay	randomized controlled trial	high	adults or most adults	mostly female	ns	low	86	multiple	N		package	saturates per 100g/ml	N	N	no label	NW/TLS	NS
156	Machin 2018	Uruguay	randomized controlled trial	high	adults or most adults	mostly female	ns	low	86	multiple	N		package	total saturates	N	N	no label	NW/TLS	NS
156	Machin 2018	Uruguay	randomized controlled trial	high	adults or most adults	mostly female	ns	low	86	multiple	N		package	saturates per 100g/ml	N	N	no label	NW/TLS	NS
156	Machin 2018	Uruguay	randomized controlled trial	high	adults or most adults	mostly female	ns	low	86	multiple	N		package	total saturates	N	N	no label	NW/TLS	NS
298	Julia 2016	France	nonequivalent control group design: posttest design	high	adults or most adults	mostly female	ns	mix	901	multiple	N		package	saturates per 100g/ml	N	N	no label	NS	control

## Sheet: Data J
Data J. Characteristics and results of studies included for perceived healthfulness and risk of products.
article ID	study	country	study design category	country income	age	sex	race	SES	sample size	food_type	real-world setting	fields	label location	outcome measures	healthfulness of products	NFt presence	time pressure	comparator	treat1	treat2	md (se)
62	Van Herpen 2014b	Germany	randomized controlled trial	high	adults or most adults	mostly female	ns	ns	20	multiple	N		package	perceived healthfulness	healthful	N	N	no label	TLS	control	0.11 (0.02)
62	Van Herpen 2014b	Germany	randomized controlled trial	high	adults or most adults	mostly female	ns	ns	20	multiple	N		package	perceived healthfulness	healthful	N	N	no label	nutrient-specific TLS	control	0.11 (0.02)
62	Van Herpen 2014b	Germany	randomized controlled trial	high	adults or most adults	mostly female	ns	ns	20	multiple	N		package	perceived healthfulness	unhealthful	N	N	no label	TLS	control	-0.08 (0.02)
62	Van Herpen 2014b	Germany	randomized controlled trial	high	adults or most adults	mostly female	ns	ns	20	multiple	N		package	perceived healthfulness	unhealthful	N	N	no label	nutrient-specific TLS	control	-0.08 (0.02)
62	Van Herpen 2014c	Germany	randomized controlled trial	high	adults or most adults	mostly female	ns	ns	24	multiple	N		package	perceived healthfulness	healthful	N	N	no label	TLS	control	0.13 (0.02)
62	Van Herpen 2014c	Germany	randomized controlled trial	high	adults or most adults	mostly female	ns	ns	24	multiple	N		package	perceived healthfulness	healthful	N	N	no label	nutrient-specific TLS	control	0.13 (0.02)
62	Van Herpen 2014c	Germany	randomized controlled trial	high	adults or most adults	mostly female	ns	ns	24	multiple	N		package	perceived healthfulness	unhealthful	N	N	no label	TLS	control	-0.07 (0.02)
62	Van Herpen 2014c	Germany	randomized controlled trial	high	adults or most adults	mostly female	ns	ns	24	multiple	N		package	perceived healthfulness	unhealthful	N	N	no label	nutrient-specific TLS	control	-0.07 (0.02)
77	Siegrist 2015	Switzerland	randomized controlled trial	high	adults or most adults	mostly female	ns	low	61	multiple	N		package	perceived healthfulness	healthful	N	N	NFt	TLS	control	0.014 (0.118)
77	Siegrist 2015	Switzerland	randomized controlled trial	high	adults or most adults	mostly female	ns	low	61	multiple	N		package	perceived healthfulness	unhealthful	N	N	NFt	nutrient-specific TLS	control	-0.05 (0.17)
81	Bollard 2016	New Zealand	randomized controlled trial	high	mix	mixed	white	mix	604	single	N		package	perceived healthfulness	unhealthful	N	N	no label	HW	control	-0.14 (0.07)
81	Bollard 2016	New Zealand	randomized controlled trial	high	mix	mixed	white	mix	604	single	N		package	perceived healthfulness	unhealthful	N	N	no label	negative HW	control	-0.14 (0.07)
81	Bollard 2016	New Zealand	randomized controlled trial	high	mix	mixed	white	mix	604	single	N		package	perceived healthfulness	unhealthful	N	N	no label	textual HW	control	-0.14 (0.05)
81	Bollard 2016	New Zealand	randomized controlled trial	high	mix	mixed	white	mix	604	single	N		package	perceived healthfulness	unhealthful	N	N	no label	textual+non-textual HW	control	-0.14 (0.05)
81	Bollard 2016	New Zealand	randomized controlled trial	high	mix	mixed	white	mix	604	single	N		package	perceived healthfulness	unhealthful	N	N	no label	textual+non-textual HW	textual HW	0 (0.06)
97	VanEpps 2016b	US	randomized controlled trial	high	children or adolescent	mixed	white	low	1842	single	N		package	perceived healthfulness	unhealthful	N	N	no label	HW	control	-0.05 (0.04)
97	VanEpps 2016b	US	randomized controlled trial	high	children or adolescent	mixed	white	low	1842	single	N		package	perceived healthfulness	unhealthful	N	N	no label	negative HW	control	-0.05 (0.04)
97	VanEpps 2016b	US	randomized controlled trial	high	children or adolescent	mixed	white	low	1842	single	N		package	perceived healthfulness	unhealthful	N	N	no label	textual HW	control	-0.05 (0.04)
97	VanEpps 2016b	US	randomized controlled trial	high	children or adolescent	mixed	white	low	1842	single	N		package	perceived healthfulness	healthful	N	N	no label	HW	control	-0.01 (0.03)
97	VanEpps 2016b	US	randomized controlled trial	high	children or adolescent	mixed	white	low	1842	single	N		package	perceived healthfulness	healthful	N	N	no label	negative HW	control	-0.01 (0.03)
97	VanEpps 2016b	US	randomized controlled trial	high	children or adolescent	mixed	white	low	1842	single	N		package	perceived healthfulness	healthful	N	N	no label	textual HW	control	-0.01 (0.03)
97	VanEpps 2016b	US	randomized controlled trial	high	children or adolescent	mixed	white	low	1842	single	N		package	perceived risk	unhealthful	N	N	no label	HW	control	0.058 (0.153)
97	VanEpps 2016b	US	randomized controlled trial	high	children or adolescent	mixed	white	low	1842	single	N		package	perceived risk	unhealthful	N	N	no label	negative HW	control	0.058 (0.154)
97	VanEpps 2016b	US	randomized controlled trial	high	children or adolescent	mixed	white	low	1842	single	N		package	perceived risk	unhealthful	N	N	no label	textual HW	control	0.058 (0.155)
97	VanEpps 2016b	US	randomized controlled trial	high	children or adolescent	mixed	white	low	1842	single	N		package	perceived risk	healthful	N	N	no label	HW	control	0.036 (0.222)
97	VanEpps 2016b	US	randomized controlled trial	high	children or adolescent	mixed	white	low	1842	single	N		package	perceived risk	healthful	N	N	no label	negative HW	control	0.036 (0.223)
97	VanEpps 2016b	US	randomized controlled trial	high	children or adolescent	mixed	white	low	1842	single	N		package	perceived risk	healthful	N	N	no label	textual HW	control	0.036 (0.224)
122	Yoo 2017	Ecuador	choice conjoint task	upper-middle	children or adolescent	mixed	ns	mix	646	single	N		package	perceived healthfulness	healthful	N	N	no label	TLS	control	-0.02 (0.01)
122	Yoo 2017	Ecuador	choice conjoint task	upper-middle	children or adolescent	mixed	ns	mix	646	single	N		package	perceived healthfulness	healthful	N	N	no label	nutrient-specific TLS	control	-0.02 (0.01)
122	Yoo 2017	Ecuador	choice conjoint task	upper-middle	children or adolescent	mixed	ns	mix	646	single	N		package	perceived healthfulness	unhealthful	N	N	no label	TLS	control	-0.12 (0.01)
122	Yoo 2017	Ecuador	choice conjoint task	upper-middle	children or adolescent	mixed	ns	mix	646	single	N		package	perceived healthfulness	unhealthful	N	N	no label	nutrient-specific TLS	control	-0.12 (0.01)
132	Billich 2018	Australia	randomized controlled trial	high	adults or most adults	mixed	ns	mix	581	single	N		package	perceived risk	unhealthful	N	N	no label	HW	control	-0.011 (0.034)
132	Billich 2018	Australia	randomized controlled trial	high	adults or most adults	mixed	ns	mix	581	single	N		package	perceived risk	unhealthful	N	N	no label	negative HW	control	-0.011 (0.034)
132	Billich 2018	Australia	randomized controlled trial	high	adults or most adults	mixed	ns	mix	581	single	N		package	perceived risk	unhealthful	N	N	no label	textual+non-textual HW	control	-0.023 (0.041)
132	Billich 2018	Australia	randomized controlled trial	high	adults or most adults	mixed	ns	mix	581	single	N		package	perceived risk	unhealthful	N	N	no label	textual HW	control	0 (0.04)
132	Billich 2018	Australia	randomized controlled trial	high	adults or most adults	mixed	ns	mix	581	single	N		package	perceived risk	unhealthful	N	N	no label	textual+non-textual HW	textual HW	-0.023 (0.04)
139	Egnell 2018b	France	choice conjoint task	high	adults or most adults	mostly female	ns	mix	25772	multiple	N		package	perceived amount of consumption	unhealthful	N	N	no label	NS	control	-0.08 (0.001)
139	Egnell 2018b	France	choice conjoint task	high	adults or most adults	mostly female	ns	mix	25772	multiple	N		package	perceived amount of consumption	unhealthful	N	N	no label	TLS	control	-0.05 (0.002)
139	Egnell 2018b	France	choice conjoint task	high	adults or most adults	mostly female	ns	mix	25772	multiple	N		package	perceived amount of consumption	unhealthful	N	N	no label	nutrient-specific TLS	control	-0.05 (0.002)
139	Egnell 2018b	France	choice conjoint task	high	adults or most adults	mostly female	ns	mix	25772	multiple	N		package	perceived amount of consumption	unhealthful	N	N	no label	TLS	NS	0.03 (0.002)
145	Gorski Findling 2018	US	randomized controlled trial	high	adults or most adults	mixed	white	low	628	multiple	N		package	perceived healthfulness	mixed	N	N	no label	TLS	control	-0.04 (0.04)
145	Gorski Findling 2018	US	randomized controlled trial	high	adults or most adults	mixed	white	low	628	multiple	N		package	perceived healthfulness	mixed	N	N	no label	nutrient-specific TLS	control	-0.04 (0.04)
149	Khandpur 2018	Brazil	randomized controlled trial	upper-middle	adults or most adults	mixed	ns	mix	1607	multiple	N		package	perceived healthfulness	unhealthful	N	N	TLS	NW	control	-0.35 (0.02)
149	Khandpur 2018	Brazil	randomized controlled trial	upper-middle	adults or most adults	mixed	ns	mix	1607	multiple	N		package	perceived healthfulness	unhealthful	N	N	TLS	textual+non-textual NW	control	-0.35 (0.02)
149	Khandpur 2018	Brazil	randomized controlled trial	upper-middle	adults or most adults	mixed	ns	mix	1607	multiple	N		package	perceived healthfulness	unhealthful	N	N	TLS	TLS	control	-0.06 (0.02)
149	Khandpur 2018	Brazil	randomized controlled trial	upper-middle	adults or most adults	mixed	ns	mix	1607	multiple	N		package	perceived healthfulness	unhealthful	N	N	TLS	nutrient-specific TLS	control	-0.06 (0.02)
149	Khandpur 2018	Brazil	randomized controlled trial	upper-middle	adults or most adults	mixed	ns	mix	1607	multiple	N		package	perceived healthfulness	unhealthful	N	N	TLS	NW	TLS	-0.29 (0.01)
149	Khandpur 2018	Brazil	randomized controlled trial	upper-middle	adults or most adults	mixed	ns	mix	1607	multiple	N		package	perceived frequency of consumption	unhealthful	N	N	TLS	NW	TLS	-0.41 (0.02)
149	Khandpur 2018	Brazil	randomized controlled trial	upper-middle	adults or most adults	mixed	ns	mix	1607	multiple	N		package	perceived amount of consumption	unhealthful	N	N	TLS	NW	TLS	-0.42 (0.02)
152	Lima 2018	Brazil	randomized controlled trial	upper-middle	mix	mostly female	ns	mix	396	multiple	N		package	perceived healthfulness	unhealthful	N	N	TLS	NW	TLS	0.27 (0.60)
152	Lima 2018	Brazil	randomized controlled trial	upper-middle	mix	mostly female	ns	mix	396	multiple	N		package	perceived healthfulness	unhealthful	N	N	TLS	textual+non-textual NW	TLS	0.27 (0.60)
158	Mantzari 2018	UK	randomized controlled trial	high	adults or most adults	mixed	white	ns	997	single	N		package	perceived risk	unhealthful	N	N	no label	HW	control	0.04 (0.02)
158	Mantzari 2018	UK	randomized controlled trial	high	adults or most adults	mixed	white	ns	997	single	N		package	perceived risk	unhealthful	N	N	no label	negative HW	control	0.04 (0.02)
158	Mantzari 2018	UK	randomized controlled trial	high	adults or most adults	mixed	white	ns	997	single	N		package	perceived risk	unhealthful	N	N	no label	textual+non-textual HW	control	0.04 (0.02)
161	Moran 2018	US	randomized controlled trial	high	adults or most adults	mostly female	white	low	1970	single	N		package	perceived healthfulness	unhealthful	N	N	no label	HW	control	-0.12 (0.02)
161	Moran 2018	US	randomized controlled trial	high	adults or most adults	mostly female	white	low	1970	single	N		package	perceived healthfulness	unhealthful	N	N	no label	negative HW	control	-0.12 (0.02)
161	Moran 2018	US	randomized controlled trial	high	adults or most adults	mostly female	white	low	1970	single	N		package	perceived healthfulness	unhealthful	N	N	no label	textual HW	control	-0.12 (0.02)
161	Moran 2018	US	randomized controlled trial	high	adults or most adults	mostly female	white	low	1970	single	N		package	perceived risk	unhealthful	N	N	no label	HW	control	0.05 (0.04)
161	Moran 2018	US	randomized controlled trial	high	adults or most adults	mostly female	white	low	1970	single	N		package	perceived risk	unhealthful	N	N	no label	negative HW	control	0.05 (0.04)
161	Moran 2018	US	randomized controlled trial	high	adults or most adults	mostly female	white	low	1970	single	N		package	perceived risk	unhealthful	N	N	no label	textual HW	control	0.05 (0.04)
173	Talati 2018b	Australia	choice conjoint task	high	adults or most adults	mixed	ns	mix	1505	multiple	N		package	perceived amount of consumption	mixed	N	N	no label	TLS	control	-0.044 (0.004)
173	Talati 2018b	Australia	choice conjoint task	high	adults or most adults	mixed	ns	mix	1505	multiple	N		package	perceived amount of consumption	mixed	N	N	no label	nutrient-specific TLS	control	-0.044 (0.004)
189	Grummon 2019a	US	randomized controlled trial	high	adults or most adults	mixed	white	mix	1360	single	N		package	perceived risk	unhealthful	N	N	no label	HW	control	0.4 (0.02)
189	Grummon 2019a	US	randomized controlled trial	high	adults or most adults	mixed	white	mix	1360	single	N		package	perceived risk	unhealthful	N	N	no label	negative HW	control	0.4 (0.02)
189	Grummon 2019a	US	randomized controlled trial	high	adults or most adults	mixed	white	mix	1360	single	N		package	perceived risk	unhealthful	N	N	no label	textual+non-textual HW	control	0.4 (0.02)
189	Grummon 2019a	US	randomized controlled trial	high	adults or most adults	mixed	white	mix	1360	single	N		package	perceived risk	unhealthful	N	N	no label	NW	control	0.23 (0.02)
189	Grummon 2019a	US	randomized controlled trial	high	adults or most adults	mixed	white	mix	1360	single	N		package	perceived risk	unhealthful	N	N	no label	textual+non-textual NW	control	0.23 (0.02)
189	Grummon 2019a	US	randomized controlled trial	high	adults or most adults	mixed	white	mix	1360	single	N		package	perceived risk	unhealthful	N	N	no label	NW+HW	control	0.36 (0.02)
189	Grummon 2019a	US	randomized controlled trial	high	adults or most adults	mixed	white	mix	1360	single	N		package	perceived risk	unhealthful	N	N	no label	NW+HW	HW	-0.03 (0.01)
189	Grummon 2019a	US	randomized controlled trial	high	adults or most adults	mixed	white	mix	1360	single	N		package	perceived risk	unhealthful	N	N	no label	NW+HW	NW	0.11 (0.02)
189	Grummon 2019a	US	randomized controlled trial	high	adults or most adults	mixed	white	mix	1360	single	N		package	perceived risk	unhealthful	N	N	no label	HW	NW	0.14 (0.02)
206	Popova 2019	US	randomized controlled trial	high	adults or most adults	mostly female	mix	mix	180	single	N		package	perceived healthfulness	unhealthful	N	N	no label	HW	control	-0.19 (0.07)
206	Popova 2019	US	randomized controlled trial	high	adults or most adults	mostly female	mix	mix	180	single	N		package	perceived risk	unhealthful	N	N	no label	HW	control	0.04 (0.03)
206	Popova 2019	US	randomized controlled trial	high	adults or most adults	mostly female	mix	mix	180	single	N		package	perceived healthfulness	unhealthful	N	N	no label	textual HW	control	-0.19 (0.07)
206	Popova 2019	US	randomized controlled trial	high	adults or most adults	mostly female	mix	mix	180	single	N		package	perceived risk	unhealthful	N	N	no label	textual HW	control	0.04 (0.03)
206	Popova 2019	US	randomized controlled trial	high	adults or most adults	mostly female	mix	mix	180	single	N		package	perceived healthfulness	unhealthful	N	N	no label	negative HW	control	-0.19 (0.07)
206	Popova 2019	US	randomized controlled trial	high	adults or most adults	mostly female	mix	mix	180	single	N		package	perceived risk	unhealthful	N	N	no label	negative HW	control	0.04 (0.03)
210	Schnettler 2019	Chile	choice conjoint task	high	adults or most adults	mostly female	ns	mix	245	single	N		package	perceived healthfulness	unhealthful	N	N	no label	NW	control	-0.36 (0.01)
210	Schnettler 2019	Chile	choice conjoint task	high	adults or most adults	mostly female	ns	mix	245	single	N		package	perceived healthfulness	unhealthful	N	N	no label	textual+non-textual NW	control	-0.36 (0.01)
244	Trudel 2015a	US	randomized controlled trial	high	adults or most adults	mixed	ns	ns	123	single	N		package	perceived healthfulness	medium	Y	N	no label	TLS	control	-0.07 (0.13)
244	Trudel 2015a	US	randomized controlled trial	high	adults or most adults	mixed	ns	ns	123	single	N		package	perceived healthfulness	medium	Y	N	no label	nutrient-specific TLS	control	-0.07 (0.13)
244	Trudel 2015b	US	randomized controlled trial	high	adults or most adults	mixed	ns	ns	227	single	N		package	perceived healthfulness	unhealthful	Y	N	no label	TLS	control	-0.18 (0.1)
244	Trudel 2015b	US	randomized controlled trial	high	adults or most adults	mixed	ns	ns	227	single	N		package	perceived healthfulness	healthful	Y	N	no label	TLS	control	-0.07 (0.13)
244	Trudel 2015b	US	randomized controlled trial	high	adults or most adults	mixed	ns	ns	227	single	N		package	perceived healthfulness	unhealthful	Y	N	no label	nutrient-specific TLS	control	-0.18 (0.1)
244	Trudel 2015b	US	randomized controlled trial	high	adults or most adults	mixed	ns	ns	227	single	N		package	perceived healthfulness	healthful	Y	N	no label	nutrient-specific TLS	control	-0.07 (0.13)
255	Grummon 2019b	US	randomized controlled trial	high	adults or most adults	mixed	mix	mix	400	single	N		package	perceived healthfulness	unhealthful	N	N	no label	HW	control	-0.04 (0.03)
255	Grummon 2019b	US	randomized controlled trial	high	adults or most adults	mixed	mix	mix	400	single	N		package	perceived risk	unhealthful	N	N	no label	HW	control	0.02 (0.02)
255	Grummon 2019b	US	randomized controlled trial	high	adults or most adults	mixed	mix	mix	400	single	N		package	perceived healthfulness	unhealthful	N	N	no label	textual+non-textual HW	control	-0.04 (0.03)
255	Grummon 2019b	US	randomized controlled trial	high	adults or most adults	mixed	mix	mix	400	single	N		package	perceived risk	unhealthful	N	N	no label	textual+non-textual HW	control	0.02 (0.02)
255	Grummon 2019b	US	randomized controlled trial	high	adults or most adults	mixed	mix	mix	400	single	N		package	perceived healthfulness	unhealthful	N	N	no label	negative HW	control	-0.04 (0.03)
255	Grummon 2019b	US	randomized controlled trial	high	adults or most adults	mixed	mix	mix	400	single	N		package	perceived risk	unhealthful	N	N	no label	negative HW	control	0.02 (0.02)
276	Franco-Arellano 2020	Canada	randomized controlled trial	high	adults or most adults	mixed	white	mixed	1498	multiple	N		package	perceived healthfulness	healthful	Y	N	no label	NW	control	-0.069 (0.001)
276	Franco-Arellano 2020	Canada	randomized controlled trial	high	adults or most adults	mixed	white	mixed	1498	multiple	N		package	perceived healthfulness	unhealthful	Y	N	no label	NW	control	-0.152 (0.001)
276	Franco-Arellano 2020	Canada	randomized controlled trial	high	adults or most adults	mixed	white	mixed	1498	multiple	N		package	perceived healthfulness	healthful	Y	N	no label	textual+non-textual NW	control	-0.069 (0.001)
276	Franco-Arellano 2020	Canada	randomized controlled trial	high	adults or most adults	mixed	white	mixed	1498	multiple	N		package	perceived healthfulness	unhealthful	Y	N	no label	textual+non-textual NW	control	-0.152 (0.001)
276	Franco-Arellano 2020	Canada	randomized controlled trial	high	adults or most adults	mixed	white	mixed	1498	multiple	N		package	perceived healthfulness	healthful	Y	N	no label	TLS	control	0.103 (0.001)
276	Franco-Arellano 2020	Canada	randomized controlled trial	high	adults or most adults	mixed	white	mixed	1498	multiple	N		package	perceived healthfulness	unhealthful	Y	N	no label	TLS	control	-0.08 (0.002)
276	Franco-Arellano 2020	Canada	randomized controlled trial	high	adults or most adults	mixed	white	mixed	1498	multiple	N		package	perceived healthfulness	healthful	Y	N	no label	nutrient-specific TLS	control	0.103 (0.001)
276	Franco-Arellano 2020	Canada	randomized controlled trial	high	adults or most adults	mixed	white	mixed	1498	multiple	N		package	perceived healthfulness	unhealthful	Y	N	no label	nutrient-specific TLS	control	-0.08 (0.002)
276	Franco-Arellano 2020	Canada	randomized controlled trial	high	adults or most adults	mixed	white	mixed	1498	multiple	N		package	perceived healthfulness	healthful	Y	N	no label	NW	TLS	-0.156 (0.001)
276	Franco-Arellano 2020	Canada	randomized controlled trial	high	adults or most adults	mixed	white	mixed	1498	multiple	N		package	perceived healthfulness	unhealthful	Y	N	no label	NW	TLS	-0.079 (0.002)
279	Gabor 2019	Spain	randomized controlled trial	high	adults or most adults	mostly female	ns	ns	50	single	N		package	perceived healthfulness	unhealthful	N	N	NS	TLS	NS	-0.046 (0.034)
279	Gabor 2019	Spain	randomized controlled trial	high	adults or most adults	mostly female	ns	ns	50	single	N		package	perceived frequency/amount of consumption	unhealthful	N	N	NS	TLS	NS	-0.045 (0.032)
282	Hall 2020a	US	randomized controlled trial	high	adults or most adults	mixed	white	mix	1352	single	N		package	perceived risk	unhealthful	N	N	textual HW	textual+non-textual HW	textual HW	0.242 (0.022)
283	Hall 2020b	US	randomized controlled trial	high	adults or most adults	mixed	white	low	2139	single	N		package	perceived healthfulness	unhealthful	N	N	no label	HW	control	-0.23 (0.017)
283	Hall 2020c	US	randomized controlled trial	high	adults or most adults	mixed	white	low	670	single	N		package	perceived healthfulness	unhealthful	N	N	no label	HW	control	-0.144 (0.002)
283	Hall 2020d	US	randomized controlled trial	high	adults or most adults	mixed	white	mix	1001	single	N		package	perceived healthfulness	unhealthful	N	N	no label	HW	control	-0.137 (0.001)
283	Hall 2020b	US	randomized controlled trial	high	adults or most adults	mixed	white	low	2139	single	N		package	perceived healthfulness	unhealthful	N	N	no label	negative HW	control	-0.23 (0.017)
283	Hall 2020c	US	randomized controlled trial	high	adults or most adults	mixed	white	low	670	single	N		package	perceived healthfulness	unhealthful	N	N	no label	negative HW	control	-0.144 (0.002)
283	Hall 2020d	US	randomized controlled trial	high	adults or most adults	mixed	white	mix	1001	single	N		package	perceived healthfulness	unhealthful	N	N	no label	negative HW	control	-0.137 (0.001)
283	Hall 2020b	US	randomized controlled trial	high	adults or most adults	mixed	white	low	2139	single	N		package	perceived healthfulness	unhealthful	N	N	no label	textual HW	control	-0.23 (0.017)
283	Hall 2020c	US	randomized controlled trial	high	adults or most adults	mixed	white	low	670	single	N		package	perceived healthfulness	unhealthful	N	N	no label	textual HW	control	-0.144 (0.002)
283	Hall 2020d	US	randomized controlled trial	high	adults or most adults	mixed	white	mix	1001	single	N		package	perceived healthfulness	unhealthful	N	N	no label	textual HW	control	-0.137 (0.001)
299	Roberto 2016	US	randomized controlled trial	high	adults or most adults	mostly female	white	mixed	1984	single	N		package	perceived healthfulness	unhealthful	N	N	no label	HW	control	-0.105 (0.02)
299	Roberto 2016	US	randomized controlled trial	high	adults or most adults	mostly female	white	mixed	1984	single	N		package	perceived healthfulness	unhealthful	N	N	no label	negative HW	control	-0.105 (0.02)
299	Roberto 2016	US	randomized controlled trial	high	adults or most adults	mostly female	white	mixed	1984	single	N		package	perceived healthfulness	unhealthful	N	N	no label	textual HW	control	-0.105 (0.02)
299	Roberto 2016	US	randomized controlled trial	high	adults or most adults	mostly female	white	mixed	1984	single	N		package	perceived risk	unhealthful	N	N	no label	HW	control	0.103 (0.01)
299	Roberto 2016	US	randomized controlled trial	high	adults or most adults	mostly female	white	mixed	1984	single	N		package	perceived risk	unhealthful	N	N	no label	negative HW	control	0.103 (0.01)
299	Roberto 2016	US	randomized controlled trial	high	adults or most adults	mostly female	white	mixed	1984	single	N		package	perceived risk	unhealthful	N	N	no label	textual HW	control	0.103 (0.01)
299	Roberto 2016	US	randomized controlled trial	high	adults or most adults	mostly female	white	mixed	1984	single	N		package	perceived healthfulness	healthful	N	N	no label	HW	control	-0.021 (0.014)
299	Roberto 2016	US	randomized controlled trial	high	adults or most adults	mostly female	white	mixed	1984	single	N		package	perceived healthfulness	healthful	N	N	no label	negative HW	control	-0.021 (0.014)
299	Roberto 2016	US	randomized controlled trial	high	adults or most adults	mostly female	white	mixed	1984	single	N		package	perceived healthfulness	healthful	N	N	no label	textual HW	control	-0.021 (0.014)
299	Roberto 2016	US	randomized controlled trial	high	adults or most adults	mostly female	white	mixed	1984	single	N		package	perceived risk	healthful	N	N	no label	HW	control	0.024 (0.008)
299	Roberto 2016	US	randomized controlled trial	high	adults or most adults	mostly female	white	mixed	1984	single	N		package	perceived risk	healthful	N	N	no label	negative HW	control	0.024 (0.008)
299	Roberto 2016	US	randomized controlled trial	high	adults or most adults	mostly female	white	mixed	1984	single	N		package	perceived risk	healthful	N	N	no label	textual HW	control	0.024 (0.008)
302	Clarke 2020	UK	randomized controlled trial	high	adults or most adults	mixed	white	mixed	4134	single	N		package	perceived risk	unhealthful	N	N	no label	HW	control	0.058 (0.0003)
302	Clarke 2020	UK	randomized controlled trial	high	adults or most adults	mixed	white	mixed	4134	single	N		package	perceived risk	unhealthful	N	N	no label	negative HW	control	0.058 (0.0003)
302	Clarke 2020	UK	randomized controlled trial	high	adults or most adults	mixed	white	mixed	4134	single	N		package	perceived risk	unhealthful	N	N	no label	textual HW	control	0.049 (0.0004)
302	Clarke 2020	UK	randomized controlled trial	high	adults or most adults	mixed	white	mixed	4134	single	N		package	perceived risk	unhealthful	N	N	no label	textual+non-textual HW	control	0.067 (0.0004)
302	Clarke 2020	UK	randomized controlled trial	high	adults or most adults	mixed	white	mixed	4134	single	N		package	perceived risk	unhealthful	N	N	no label	textual+non-textual HW	textual HW	0.018 (0.0003)
312	Taillie 2020b	Colombia	randomized controlled trial	upper-middle	adults or most adults	mixed	mixed	high	1997	multiple	N		package	perceived risk	unhealthful	N	N	no label	NW	control	0.538 (0.032)
312	Taillie 2020b	Colombia	randomized controlled trial	upper-middle	adults or most adults	mixed	mixed	high	1997	multiple	N		package	perceived risk	unhealthful	N	N	no label	textual+non-textual NW	control	0.538 (0.032)
312	Taillie 2020b	Colombia	randomized controlled trial	upper-middle	adults or most adults	mixed	mixed	high	1997	multiple	N		package	perceived healthfulness	unhealthful	N	N	no label	NW	control	-0.035 (0.018)
312	Taillie 2020b	Colombia	randomized controlled trial	upper-middle	adults or most adults	mixed	mixed	high	1997	multiple	N		package	perceived healthfulness	unhealthful	N	N	no label	textual+non-textual NW	control	-0.035 (0.018)
318	De Temmerman 2021a	Belgium	randomized controlled trial	high	adults or most adults	ns	ns	high	292	single	N		package	perceived healthfulness	healthful	N	N	no label	NS	control	0.18 (0.076)
318	De Temmerman 2021a	Belgium	randomized controlled trial	high	adults or most adults	ns	ns	high	292	single	N		package	perceived healthfulness	medium	N	N	no label	NS	control	0.079 (0.054)
318	De Temmerman 2021b	Belgium	randomized controlled trial	high	adults or most adults	mostly female	ns	ns	415	single	N		package	perceived healthfulness	healthful	N	N	no label	NS	control	0.073 (0.06)
318	De Temmerman 2021b	Belgium	randomized controlled trial	high	adults or most adults	mostly female	ns	ns	415	single	N		package	perceived healthfulness	medium	N	N	no label	NS	control	0.0264 (0.092)
318	De Temmerman 2021b	Belgium	randomized controlled trial	high	adults or most adults	mostly female	ns	ns	415	single	N		package	perceived healthfulness	unhealthful	N	N	no label	NS	control	-0.078 (0.149)
322	Hall 2021	France	randomized controlled trial	high	adults or most adults	mixed	white	mixed	1078	single	N		package	perceived risk	unhealthful	N	N	no label	NW	control	0.568 (0.072)
322	Hall 2021	France	randomized controlled trial	high	adults or most adults	mixed	white	mixed	1078	single	N		package	perceived risk	unhealthful	N	N	no label	textual NW	control	0.44 (0.067)
322	Hall 2021	France	randomized controlled trial	high	adults or most adults	mixed	white	mixed	1078	single	N		package	perceived risk	unhealthful	N	N	no label	textual+non-textual NW	control	0.633 (0.075)
322	Hall 2021	France	randomized controlled trial	high	adults or most adults	mixed	white	mixed	1078	single	N		package	perceived risk	unhealthful	N	N	no label	textual+non-textual NW	textual NW	0.111 (0.033)
322	Hall 2021	France	randomized controlled trial	high	adults or most adults	mixed	white	mixed	1078	single	N		package	perceived risk	unhealthful	N	N	no label	HW	control	0.541 (0.071)
322	Hall 2021	France	randomized controlled trial	high	adults or most adults	mixed	white	mixed	1078	single	N		package	perceived risk	unhealthful	N	N	no label	negative HW	control	0.541 (0.071)
322	Hall 2021	France	randomized controlled trial	high	adults or most adults	mixed	white	mixed	1078	single	N		package	perceived risk	unhealthful	N	N	no label	textual HW	control	0.44 (0.067)
322	Hall 2021	France	randomized controlled trial	high	adults or most adults	mixed	white	mixed	1078	single	N		package	perceived risk	unhealthful	N	N	no label	textual+non-textual HW	control	0.592 (0.074)
322	Hall 2021	France	randomized controlled trial	high	adults or most adults	mixed	white	mixed	1078	single	N		package	perceived risk	unhealthful	N	N	no label	textual+non-textual HW	textual HW	0.083 (0.033)
322	Hall 2021	France	randomized controlled trial	high	adults or most adults	mixed	white	mixed	1078	single	N		package	perceived risk	unhealthful	N	N	no label	HW	NW	-0.017 (0.029)
322	Hall 2021	France	randomized controlled trial	high	adults or most adults	mixed	white	mixed	1078	single	N		package	perceived healthfulness	unhealthful	N	N	no label	NW	control	-0.143 (0.051)
322	Hall 2021	France	randomized controlled trial	high	adults or most adults	mixed	white	mixed	1078	single	N		package	perceived healthfulness	unhealthful	N	N	no label	textual NW	control	-0.095 (0.054)
322	Hall 2021	France	randomized controlled trial	high	adults or most adults	mixed	white	mixed	1078	single	N		package	perceived healthfulness	unhealthful	N	N	no label	textual+non-textual NW	control	-0.167 (0.05)
322	Hall 2021	France	randomized controlled trial	high	adults or most adults	mixed	white	mixed	1078	single	N		package	perceived healthfulness	unhealthful	N	N	no label	textual+non-textual NW	textual NW	-0.079 (0.055)
322	Hall 2021	France	randomized controlled trial	high	adults or most adults	mixed	white	mixed	1078	single	N		package	perceived healthfulness	unhealthful	N	N	no label	HW	control	-0.058 (0.058)
322	Hall 2021	France	randomized controlled trial	high	adults or most adults	mixed	white	mixed	1078	single	N		package	perceived healthfulness	unhealthful	N	N	no label	negative HW	control	-0.058 (0.058)
322	Hall 2021	France	randomized controlled trial	high	adults or most adults	mixed	white	mixed	1078	single	N		package	perceived healthfulness	unhealthful	N	N	no label	textual HW	control	0 (0.06)
322	Hall 2021	France	randomized controlled trial	high	adults or most adults	mixed	white	mixed	1078	single	N		package	perceived healthfulness	unhealthful	N	N	no label	textual+non-textual HW	control	-0.087 (0.057)
322	Hall 2021	France	randomized controlled trial	high	adults or most adults	mixed	white	mixed	1078	single	N		package	perceived healthfulness	unhealthful	N	N	no label	textual+non-textual HW	textual HW	-0.087 (0.057)
322	Hall 2021	France	randomized controlled trial	high	adults or most adults	mixed	white	mixed	1078	single	N		package	perceived healthfulness	unhealthful	N	N	no label	HW	NW	0.099 (0.068)
325	Mediano Stoltze 2021	Chile	randomized controlled trial	high	adults or most adults	mixed	ns	mixed	497	single	N		package	perceived healthfulness	unhealthful	N	N	no label	NW	control	-0.213 (0.03)
325	Mediano Stoltze 2021	Chile	randomized controlled trial	high	adults or most adults	mixed	ns	mixed	497	single	N		package	perceived healthfulness	unhealthful	N	N	no label	textual+non-textual NW	control	-0.213 (0.03)
Not eligible for meta-analysis due to incomplete data for pooling results
92	Talati 2016	Australia	choice conjoint task	high	adults or most adults	mixed	ns	mix	1984	multiple	N		package	perceived healthfulness	unhealthful	N	N	no label	TLS	control
100	Arrúa 2017c	Uruguay	randomized controlled trial	high	adults or most adults	mostly female	ns	ns	260	multiple	N		package	perceived healthfulness	unhealthful	N	N	TLS	NW	TLS
100	Arrúa 2017c	Uruguay	randomized controlled trial	high	adults or most adults	mostly female	ns	ns	260	multiple	N		package	perceived frequency/amount of consumption	unhealthful	N	N	TLS	NW	TLS
121	Talati 2017	Australia	choice conjoint task	high	adults or most adults	mixed	ns	mix	2058	multiple	N		package	perceived healthfulness	healthful	Y	N	no label	TLS	control
121	Talati 2017	Australia	choice conjoint task	high	adults or most adults	mixed	ns	mix	2058	multiple	N		package	perceived healthfulness	unhealthful	Y	N	no label	TLS	control
130	Ares 2018d	Uruguay	randomized controlled trial	high	adults or most adults	mostly female	ns	mix	681	multiple	N		package	perceived healthfulness	healthful	N	N	no label	NW	control
130	Ares 2018d	Uruguay	randomized controlled trial	high	adults or most adults	mostly female	ns	mix	681	multiple	N		package	perceived healthfulness	unhealthful	N	N	no label	NW	control
130	Ares 2018d	Uruguay	randomized controlled trial	high	adults or most adults	mostly female	ns	mix	681	multiple	N		package	perceived healthfulness	healthful	N	N	no label	NS	control
130	Ares 2018d	Uruguay	randomized controlled trial	high	adults or most adults	mostly female	ns	mix	681	multiple	N		package	perceived healthfulness	unhealthful	N	N	no label	NS	control
155	Machin 2018c	Uruguay	choice conjoint task	high	adults or most adults	mostly female	ns	ns	216	NS	N		package	perceived healthfulness	unhealthful	N	N	TLS	NW	TLS
155	Machin 2018b	Uruguay	randomized controlled trial	high	adults or most adults	mostly female	ns	ns	1003	multiple	N		package	perceived healthfulness	unhealthful	N	N	TLS	NW	TLS
218	Nobrega 2020	Brazil	choice conjoint task	upper-middle	adults or most adults	mixed	ns	low	820	multiple	N		package	perceived healthfulness	unhealthful	N	N	no label	NW	control
292	Uribe 2020	Chile	randomized controlled trial	high	ns	ns	ns	ns	320	multiple	N		package	perceived healthfulness	mixed	N	N	no label	NW	control
314	Andrews 2021a	US	randomized controlled trial	high	adults or most adults	ns	ns	ns	711	single	N		package	perceived healthfulness	unhealthful	Y	N	no label	NW	control
314	Andrews 2021a	US	randomized controlled trial	high	adults or most adults	ns	ns	ns	711	single	N		package	perceived healthfulness	unhealthful	Y	N	no label	TLS	control
314	Andrews 2021a	US	randomized controlled trial	high	adults or most adults	ns	ns	ns	711	single	N		package	perceived risk	unhealthful	Y	N	no label	NW	control
314	Andrews 2021a	US	randomized controlled trial	high	adults or most adults	ns	ns	ns	711	single	N		package	perceived risk	unhealthful	Y	N	no label	TLS	control
314	Andrews 2021b	US	randomized controlled trial	high	adults or most adults	ns	ns	ns	1087	single	N		package	perceived healthfulness	unhealthful	Y	N	no label	NW	control
314	Andrews 2021b	US	randomized controlled trial	high	adults or most adults	ns	ns	ns	1087	single	N		package	perceived healthfulness	unhealthful	Y	N	no label	TLS	control
314	Andrews 2021b	US	randomized controlled trial	high	adults or most adults	ns	ns	ns	1087	single	N		package	perceived risk	unhealthful	Y	N	no label	NW	control
314	Andrews 2021b	US	randomized controlled trial	high	adults or most adults	ns	ns	ns	1087	single	N		package	perceived risk	unhealthful	Y	N	no label	TLS	control
317	Bandeira 2021	Brazil	randomized controlled trial	upper-middle	adults or most adults	ns	mixed	mixed	2400	multiple	N		package	perceived healthfulness	mixed	Y	N	no label	NW	control
317	Bandeira 2021	Brazil	randomized controlled trial	upper-middle	adults or most adults	ns	mixed	mixed	2400	multiple	N		package	perceived healthfulness	mixed	Y	N	no label	textual+non-textual NW	control
317	Bandeira 2021	Brazil	randomized controlled trial	upper-middle	adults or most adults	ns	mixed	mixed	2400	multiple	N		package	perceived healthfulness	mixed	Y	N	no label	TLS	control
317	Bandeira 2021	Brazil	randomized controlled trial	upper-middle	adults or most adults	ns	mixed	mixed	2400	multiple	N		package	perceived healthfulness	mixed	Y	N	no label	nutrient-specific TLS	control
317	Bandeira 2021	Brazil	randomized controlled trial	upper-middle	adults or most adults	ns	mixed	mixed	2400	multiple	N		package	perceived healthfulness	mixed	Y	N	no label	NW	TLS
319	Devia 2021a	Uruguay	choice conjoint task	high	adults or most adults	mostly female	ns	low	377	multiple	N		package	perceived healthfulness	unhealthful	N	N	no label	NW	control
319	Devia 2021a	Uruguay	choice conjoint task	high	adults or most adults	mostly female	ns	low	377	multiple	N		package	perceived healthfulness	unhealthful	N	N	no label	textual+non-textual NW	control
327	Vanderlee 2021	Canada	randomized controlled trial	high	adults or most adults		white	low	1498	multiple	N		package	perceived healthfulness	healthful	Y	N	no label	NW	control
327	Vanderlee 2021	Canada	randomized controlled trial	high	adults or most adults		white	low	1498	multiple	N		package	perceived healthfulness	healthful	Y	N	no label	textual+non-textual NW	control
327	Vanderlee 2021	Canada	randomized controlled trial	high	adults or most adults		white	low	1498	multiple	N		package	perceived healthfulness	healthful	Y	N	no label	TLS	control
327	Vanderlee 2021	Canada	randomized controlled trial	high	adults or most adults		white	low	1498	multiple	N		package	perceived healthfulness	healthful	Y	N	no label	nutrient-specific TLS	control
327	Vanderlee 2021	Canada	randomized controlled trial	high	adults or most adults		white	low	1498	multiple	N		package	perceived healthfulness	healthful	Y	N	no label	NW	TLS

[truncated: 8 more sheets: Data K, Data L, Data M, Data N, Data O, Data P, Data Q, Data R]
